# Supplementary material for: Evolutionary trade-offs constraining the MHC gene expansion: beyond simple TCR depletion model
Source: Front Immunol. 2024 Jan 8;14:1240723. doi: 10.3389/fimmu.2023.1240723 (PMC10801004; doi:10.3389/fimmu.2023.1240723)
Supplement: Supplementary file 1 [file Table_1.xlsx]

## Sheet: MHC I nt
					COUNT_ALLELES	14	16	18	8	13	7	10	16	6	10	14	14	12	14	14	11	12	13	11	12	13	5	14	12	16	12	12	16	16	19	11	14
SEQUENCE	MD5	LENGTH	Provisional ID	Genbank Acc.	Allele name	s07	s08	s09	s10	s11	s12	s13	s14	s15	s16	s17	s18	s19	s20	s21	s22	s23	s24	s25	s26	s27	s28	s29	s30	s31	s32	s33	s34	s35	s36	s37	s38
GCGGCTCTCACACCATCCAGCTTACGTACGGCTGTGACGTGGGGTCGGACGGGCGCCTCCTCCGCGGGTATGAACAGTACGCCTACGACGGCCACGATTACATCGCCCTGAACGAGGACCTGAAAACGTGGACAGCAGCGGACACGGCGGCGCAGATCACCCAGCGCAAGTGGGAGCAGGATGGTTTTGCAGAGAGACACAAGGCCTACCTGGAGGGCCGCTGCGTGCAGTCTCTGCGCAGATACCTGGAGAACGGGAAGGACGCGCTGCTGCGCAC	08d9af26658daef1ce0b4131b22af947	277	EX3-000001/Mygl-IA*07	KU513883.1	Mygl-IA*07	1	1			1			1			1	1	1	1			1	1					1		1	1			1	1		1
GCGGCTCTCACACCATCCAGTGGCTGTCGGGCTGTGAGGTGGGGTCGGACGGGCGCCTCCTCCGCGGGTATGAACAGCACGCCTACGACGGCCGCGATTACCTTGTACTTAATGAGGACCTGAAGACGTGGGCGGCGGCGGACACTGTGGCGAGGATCACCCGGCACAAGTGGGAGCAGACTGGTGTTGCTGGGATACACAAGGCCTACCTGGAGGGCGAGTGCATAGAGTCTCTGCACAGATACCTGGAGAGCGGGAAGGACACGCTGCTGCGCAA	b411cc898c217e0bac13f73aab8a59ef	277	EX3-000002/Mygl-IA*03	KU513879.1	Mygl-IA*03						1	1	1		1	1	1												1		1						1
GCGGCTCTCACACTGTCCAGGTGACCTACGGCTGTGACGTGGGGTCGGACGGGCGCCTCCTCCACGGGTATTATCAGTTCGCCTACGATGGCCGCGATTACCTTGCCCTGAACGAGGACCTGACGACGTGGATGGCGGCGGACACGGCGGCGCAGATCACCAGGCGCAAGTGGGAGCAGACTGATTCAAAGAGAGAGACAGTCTACCTGAAAGGCACCTGCGTGCAGGCTCTGCGCAGATACCTGGAGAACGGGAAGGACCAGCTGCTCCGCAA	794a95ff0cc4f46fcdbdfe5ae1543ea1	274	EX3-000003/Mygl-IA*10	KU513886.1	Mygl-IA*10				1	1		1	1	1	1			1		1		1		1	1	1	1	1		1							1
GCGGCTCTCACACCATCCAGCGGATGTGCGGCTGTGAGGTGGGGTCGGACGGTCGCCTTCTCCGCGGGAACATGCAGTACGCCTACGATGGCCGTGATTACCTTGCCCTCAACGACGACCTGATGACGTGGACGGCAGCAGACACGGCGGCGAGAATCTCCCGGCGCAAGTTTGAGCAGGCTGGAGAGGCAGAGATACAGAAGGCCTACCTGGAGGGCCGCTGCCTGCAGTACCTGCTCAGATACCTGGAGAACGGGAAGGACGCGCTGCTCCGCAC	748d0833b19da11260e95657505bf5f9	277	EX3-000004/Mygl-IA*02	KU513878.1	Mygl-IA*02				1											1				1	1	1	1
GCGGCTCTCACACCATCCAGAATATGTACGGCTGTGAGGTGGGGTCGGACGGTCGCCTCCTCCGCGGGTATAAACAGCTTGCCTACGACGGCCACGATTACATCGCCCTGAACGAGGACCTGAAAACGTGGACGGCGGCGGACACGGCGGCGCAGATCACCCAGCGCAAGTGGGAGCAGGATGGTTATGCAGAGAGAAAGAAGGCCGAACTGGAGGACACGTGCGTGCAGTGGCTGCGCAGATACCTGGAGAACGGGAAGGACGCGCTGCTGCGCAC	cf0735d585456da5ee669e500d2182fd	277	EX3-000005/Mygl-IA*09	KU513885.1	Mygl-IA*09																									1		1	1	1	1	1
GCGGCTCTCACACCTTCCAGCGGGTGTATGGCTGTGACACGGGGTCGGACGGGCGCCTCCTCCGCGGGTATGAACAGTACGCCTACGATGGCCGCGATTACATCGCCCTGAACGAGGACCTGACGACGTGGACGGCGGCGGACATGGCGGCGCAGATCACCCAGCGCAAGTGTGAGCAGGCTGGTGTTGCAGAGAGACTGAAGGCCTACCTGGAGGGCGAGTGCGTGCAGTGGCTGCTCAGATACCTGGAGCACGGGAAGGTTGCGCTGCTCCGCAC	788fb1530bee409943fdddab200b1bc2	277	EX3-000006/Mygl-IA*15	KU513891.1	Mygl-IA*15				1										1	1		1		1	1	1	1	1	1
GCGGCTCTCACACCTTCCAGAATATGTATGGCTGTGATGTGGGGTCGGACGGGCGCCTCCTCCGCGGGTATTATCAGTTCGCCTACGACGGCCACGATTACATCGCCCTGAACGAGGACCTGACGACGTGGACGGCGGCGGACGTGATGGCGCAGATCACCCAGCAGAAGTGGGAGCAGGCTGGTGCTGCAGAGAGATACAAGGCCGAACTGGAGGGCGAGTGCGTGCCCTGGCTGCGCAGATACCTGGAGAACGGGAAGGACGCGCTGCTGCGCAC	b6d6614ae28ac8e28234fe136eded77f	277	EX3-000008/Mygl-IA*11	KU513887.1	Mygl-IA*11	1	1			1			1			1	1	1	1			1	1					1		1	1			1	1		1
GCGGATCTCACACCATCCAGTATTTGTACGGCTGTGACTTGAGGTCGGACGGGCGCCTCCTCCGCGGGTATTATCAGGACGCCTACGACGGCCACGATTACATCGCCCTGAATGAGGACCTGACGACGTGGACGGCAGCGGACATGGCGGCGCAGATCACTCGGCGCAAGTGGGAGCAGGCTGGTGTTGCAGAGAGTTGGAAGGCCTACCTGGAGGGCACCTGCGTGCAGTGGCTGCGCAGATACCTGGAGAACGGGAAGGACGCCCTGCTGCGCAC	48564b70b5072c0defee138a5e233ab0	277	EX3-000009	OR424419	Mygl-IA*141															1	1			1	1	1
GCGGCTCTCACACCTTCCAGTGTCAGTATGGCTGTGAGGTGGAGTCTGACGGGCGCCTTCTCCGCGGGTATTATCAGTTCGCCTACGATGGCCGCGATTACATCGCCCTGAACGACGACCTGAAAACGTGGACGACGGCGGACACGGCGGCGCAGATCACCCGGCACAAGTGGGAGCAGGCTGGTGTTGCAGAGAGTTACAGGGCTTACGTGGAGGGCAAGTGCGCGCAGTTGCTGAGCAGACACCTGGAAAACGGGAAGGACGCCCTGCTGCGCAC	a60f1ff92351766e795fd025d193258f	277	EX3-000011/Mygl-IA*118	MH018437.1	Mygl-IA*118						1					1	1												1		1						1
GCAGCTCTCACACCTTCCAGTGTCAGTATGGCTGTGAGGTGGAGTCTGACGGGCGCCTTCTCCGCGGGTATTATCAGTTCGCCTATGATGGCCGCGATTACATCGCCCTGAACGACGACCTGAAAACGTGGACGGCGGCGGACACCGCGGCGCAGATCACCCGGCGCAAGTGGGAGCAGGCTGGTGTTGCAGAGAGTTACAGGGTTTACGTGGAGGGCAAGTGCGCTCAGTTGCTGAGCAGACACCTGGAAAACGGGAAGGACGCCCTGCTGCGCAC	9f0f5bf8e3d6d72415654d5450dd559d	277	EX3-000017/Mygl-IA*109	MH018428.1	Mygl-IA*109						1					1	1												1		1						1
GCGGCTCTCACACTATCCAGTGGATGTACGGCTGTGACGTGAAGTCGGACGGGAGCCTCCTCCGCGGTTATTATCAGTACGCCTACGACGGCCACGATTACATCACCCTGATCGAGGACCTGAAAACGTGGGCGGCAGCGGACACAGCGGCGCAGATCACCCAGCGCAAGTGGGAGCAGGATGGTGTTGCAGAGATACACAAGGCCTACCTGGAGGACGAGTGCGTGCCCTGGCTGCGCAGATACCTGGAGAACGGGAAGGACACACTGCTGCGCAC	f55d0f6a27d32a4543352d392b7e378a	277	EX3-000012	OR424420	Mygl-IA*142																											1	1
GCGGCTCTCACGCTATCCAGTGGATGTATGGCTGTGAGTTGGGGTCGGACGGGCGCCTCTTCCGCGGGTACTATCAGTACGCCTACGACGGCCGCGATTACATCGCCCTGAACGAGGACCTGACGACATGGACGGCGGCGGACACGGCGGCGCAGATCACCCAGCGGAAGTGGGAGCGGGATGGTTATGCAGAGAGACTGAAGGCATACCTGGAGGACACGTGCGTGCAGTGGCTGCGCAGACACCTGGAGAACGGGAAGGACGCGCTGCTGCGCAC	eb8cd1e69bc0ded54091c32b1c78d880	277	EX3-000013/Mygl-IA*83	MH018402.1	Mygl-IA*83														1			1						1	1
GCGGCTCTCACACCATCCAGGTGACGTTCGGCTGTGAGGTGGGGTCGGACGGGCTCCTCAACCGTGGATATTATCAGCACGCCTACGACGGCCACGATTACCTTGCCCTGAACGAGGATCTGACGGCGTGGACGGCGGCGGACACGGCGGCGCAGATCACCCGGCGCAAGTGGGAGCAGGCTGGTGCTGCAGAGAGACACAAGGCCTACCTGGAGGGCTCCTGCGTGGAGTCTCTGCGCAGATACCTGGAGATCGGGAAGGACACGCTGCTGCGCAC	87b5e2e27a4ec512ac5a5926adb7c4ff	277	EX3-000015/Mygl-IA*22	KU513898.1	Mygl-IA*22	1	1			1								1	1	1	1	1	1	1	1	1		1	1
ACGGCTCTCACACCATCCAGGTGCTGTACGGATGTGAGTTGCTGTCTGACGGCAGCCTCAACCGCGGATATTATCAGCACGCCTACGACGGCCACGATTACCTCGCCCTGAATGACGACCTGACGACGTGGTCGGCGGCGGACACGAAGGCGCAGATCACCCGGCGGAAGTGGGAGCAGACTGGAGAGGCAGGGAGATACAAGGCCTACCTGGAGGACACATGCGTGCAGGACCTGCTTAGATACCTGGAGAACGGGAAGGACGCACTGCTGCGCAC	b4f90049019d6e8d09d2544872d02f90	277	EX3-000014	OR424421	Mygl-IA*143									1
TCGGCTCTCACACCATCCAGGAGATGTATGGCTGTGACGTGGGGGCGGACGGGCGCCTCCTCCGCGGGTATAAACAGTTCGCCTACGATGGCCACGATTACATCGCCCTGAACGACGACCTGATGACTTGGACGGCTGCAGACACAGCAGCTCAGATCACTCTGAGCAAGTGGGAGCAGGCTGGTGCTGGGGAGGTCAGCAGGGCCTACCTGGAGGGCGAGTGCGTGGAGTCCCTGCACAGATATCTGGAGAACGGGAAGGACACCCTGCTGCGAAC	c3aa42ad4a516dae351416d4fca82483	277	EX3-000019/Mygl-IA*52	KU513928.1	Mygl-IA*52	1	1			1			1			1	1	1	1			1	1					1		1	1			1	1		1
GCGGCTCTCACACCTTCCAGTGGGTGTCCGGCTGTGCCACGGGGTCGGATGGGCGCCTCCTCCGCGGTTATGAACAGTTTGCCTACGATGGCCGCGATTACCTCGTCCTGAACGAGGACCTGACGACGTGGTCGGCGGCGGACACGGCGGCGCAGATCACCCAGCGCAAGTGGGAGCAGGCTGGTGTTGCAGAGATACACAGGGCCTACCTGGAGGGCGAGTGCGTGCAGTGGCTGTTCAGACACCTGGTGAACGGGAAGGACCAGCTGCTGCGCAC	98897d10e63fe20b313cc8cd93fff154	277	EX3-000018/Mygl-IA*54	KU513930.1	Mygl-IA*54											1	1																	1	1
TCGGCTCTCACACCATCCAGTGGATGTACGGCTGTGAGGTGGGGTCGGACGGGCGCCTTCTCCGCGGGTATGAACAGCACGCCTACGATGGCGGCGATTACATCGCCCTGAACGAGGACCTGAGGACGTGGACGGCGGCGGACAGGGCGGCAGAAATCACCAGGCGGAAGTGGGAGCAGGCTGGTGTTGCAGAGAGACACAAGGCCTACCTGGAGGGCGAGTGCATGCAGTGGCTGCTCAGACACCTGGAGAACGGGAAGGACGCGCTGCTGCGCAC	66bb1363721429a580a4e7df24c45e54	277	EX3-000020/Mygl-IA*20	KU513896.1	Mygl-IA*20	1	1			1	1	1	1		1	1	1	1	1	1	1		1	1	1	1		1		1	1	1	1	1	1	1
GCAGCTCTCACACCTTCCAGTGTCAGTATGGCTGTGAGGTGGAGTCTGACGGGCGCCTTCTCCGCGGGTATTATCAGTTCGCCTACGATGGCCGCGATTACATCGCCCTGAACGACGACCTGAAAACGTGGACGGCGGCGGACACGGCGGCGCAGATCACCCGGCGCAAGTGGGAGCAGGCTGGTGTTGCAGAGAGTTACAGGGCTTACGTGGAGGGCAAGTGCGCGCAGTTGCTGAGCAGACACCTGGAAAACGGGAAGGACGCCCTGCTGCGCAC	7b5817c4d5d8a2b59417fb1e87e21326	277	EX3-000021/Mygl-IA*92	MH018411.1	Mygl-IA*92	1	1		1	1		1	1	1	1			1	1	1		1	1	1	1	1	1	1		1
GCGGCTCTCACACCATCCAGAGGATGTACGGCTGTGAGGTGGGGTCGGACGGGCGCCTTCTCCGCGGGTACAATCAGTTCGCCTACGACGGCCGCGATTACATCGCCCTGAACGAGGACCTGACGACATGGACGGCGGCGGACACGGCGGCGCAGATCACCCAGCGCAAGTGGGAGCAGGATGGTGTTGCAGAAAGAGAGAAGGCCTACCTGGAGGACACGTGCGTGCAGTGGCTGCGCAGACACCTGGAGAACGGGAAGGACGCGCTGCTGCGCAC	434282d9aee33258c1dba31986bf8c23	277	EX3-000024/Mygl-IA*105	MH018424.1	Mygl-IA*105			1
TCGGCTCTCACACCTTCCAGCTGATGTACGGCTGTCAAGTGAGGCCGGACGGGCGCCTCCTCCGCGGTTATTATCAGTTCGCCTACGATGGCCAGGATTACCTCTCCCTGAACGATGACCGGACCACGTGGACGGCGAAGGACACGGCGGCGCAGATCACCCGGCGCAAGTGGGAGCAGGCTGGTGTTGCAGAGAGACTGAAGGCCGAACTGGAGGGCGAGTGCGTGCAGTGGCTGCAAAGATACCTGGAGAACGGGAAGGACGCGCTGCTGCGCAC	68a3a2777f6f1d25c248064bcaeadba7	277	EX3-000022/Mygl-IA*13	KU513889.1	Mygl-IA*13											1	1		1	1	1	1		1	1	1		1	1					1	1
GCGGCTCTCACACCTACCAGAGGATGCACGGCTGTGATGTGGGGTCCGACGGGCGCCTCCTCCGCGGGTACAATCAGTACGCCTACGATGGCCGCGATTACATCGCCCTGAACGAGGACCTGACGACGTGGACGGCAGCGGACACGGCGGCGCAGATCACCCAGCGCAAGTGGGAGCAGACTGGTGAAGCAGAGAGATACAAGGTCTACCTGGAGGGCCGCTGCGTGCGGTGGCTGCGCAGATACCTGGAGAACGGGAAGGACGTGCTGCTGCGCAC	5d03a84cfab6c15b1064bd7b05ddb480	277	EX3-000023/Mygl-IA*28	KU513904.1	Mygl-IA*28			1	1																					1		1	1	1	1	1
GCGGCTCTCACACTATCCAGCTTACGTATGGCTGTGAGTTGGGGTCGGACAGGCGCCTCCTCCGCGGGTATTATCAGTACGCCTACGACGGCCGCGATTACATCGCCCTGAACGAGGACCTGACGACATGGACGGCGGCGGACATGGCGGCGCAGATCACCCAGCGCAAGTGGGAGCAGGCTGGTGAAGCAGAGGGACAGAAGGCCTACGTGGAGGGCGAGTGCGTGCAGTGGCTGCGAAGATACCTGGAGAATGGGAAGGTCGCGCTGCTGCGCAC	5c0fca99d8b63484dc8be80dfd5380ac	277	EX3-000025/Mygl-IA*33	KU513909.1	Mygl-IA*33	1	1			1			1			1	1	1	1			1	1					1		1	1			1	1		1
GCAGCTCTCACACCTTCCAGTGTCAGTATGGCTGTGAGGTGGAGTCTGACGGGCGCCTTCTCCACGGGTATTATCAGTTCGCCTATGATGGCCGCGATTACATCGCCCTGAACGACGACCTGAAAACGTGGACGGCGGCGGACACCGCGGCGCAGATCACCCGGCGCAAGTGGGAGCAAGCTGGTGTTGCAGAGAGTTACAGGGTTTACGTGGAGGGCAAGTGCGCGCAGTTGCTGAGCAGACACCTGGAAAACGGGAAGGACGCCCTGCTGCGCAC	98d64a70a27aa16360b83c10bd69164a	277	EX3-000030	OR424422	Mygl-IA*144							1	1		1																		1
GCGGCTCTCACACCATCCAGTATTTGTACGGCTGTGACTTGGGGTCGGACGGGCGCCTCCTCCGCGGGTATTATCAGGACGCCTACGACGGCCACGATTACATCGCCCTGAATGAGGACCTGACGACGTGGACGGCGGCGGACATGGCGGCGCAGATCACTCGGCGGAAGTGGGAGCAGGATGGTTATGCAGAGAGACTGAAGGCCTACCTGGAGGGCACCTGCGTGCAGTGGCTGCACAGATACCTGGAGAACGGGAAGGACGAGCTGCTGCGCAC	86df7e74cb183e97f4b950cdf8f405b5	277	EX3-000027/Mygl-IA*40	KU513916.1	Mygl-IA*40	1	1				1	1	1		1	1	1	1					1								1
GCGGCTCTCACACCATCCAGAATATGTACGGCTGTGAGGTGGGGTCGGACGGTCACCTCCTCCGCGGGTATAAACAGCTTGCCTACGACGGCCACGATTACATCGCCCTGAACGAGGACCTGAAAACGTGGACGGCGGCGGACACGGCGGCGCAGATCACCCAGCGCAAGTGGGAGCAGGATGGTTATGCAGAGAGAAAGAAGGCCGAACTGGAGGACACGTGCGTGCAGTGGCTGCGCAGATACCTGGAGAACGGGAAGGACGCGCTGCTGCGCAC	fa47133f40a4e1b1d8da141f18f302c5	277	EX3-000029/Mygl-IA*76	MH018395.1	Mygl-IA*76																																1
TCGGCTCTCACACCATCCAGTGGACGTACGGCTGTGAGGTGGGGTCGGACGGGCGCCTTCTCCGCGGGTATGAACAGCACGCCTACGATGGCGGCGATTACATCGCCCTGAACGAGGACCTGAGGACTTGGACGGCGGCGGACACGGCGGCACAAATCACCAGGCGGAAGTGGGAGCAGGCTGGTGTTGCAGAGAGACACAAGGCCTACCTGGAGGGCGAGTGCGTGCAGTGGCTGCTCAGACACCTGGAGAACGGGAAGGATGAGCTGCTGCGCAC	a673c426b8f212f08f54f3e4b764e856	277	EX3-000034/Mygl-IA*56	KU513932.1	Mygl-IA*56			1	1
GCGGCTCTCATACTATCCAGTGGATGAATGGCTGTGAGGTGGGTTCTGATGGGCGCTTCCTACACGGGTACAGTCAGTTCGCCTACGATGGCCGCGATTACCTCGCTCTCAACGAAGACCTGAAGACGTGGACGGCGGCGGACACAGCGGCGCAGATCACCCGGCGCAAGTGGGAGCAGGCTGAAGAGGCAGAGAGATACAGGACCTACCTGGAGGGCTGGTGCGTGAAGTCTCCGCTCAGATACCTGGAGAACGGGAAGGACGCGCTGCTGCGCAC	ca6550b349d6f427d368b2ee2ef1c61b	277	EX3-000033/Mygl-IA*51	KU513927.1	Mygl-IA*51			1																						1		1	1	1	1	1
GCGGCTCTCACACCATACAGCTTATGTACGGCTGTGATTTGGGGTCAGACGGGCGCCTCCTCCGCGGGTACCGTCAGGTTGCCTACAATGGCCGCGATTACATCGCCCTGAACGACGACCTGACGACGTGGACAGCGGCGGACACGGCGGCGCAGATCACCCAGCGCAAGTGGGAGCAGACTGGTGACGCAAAGAGAAGGAAGGCCTACCTGGAGAGCATGTGCGTGGAGTGGCTGCGCAGATACCTGGAGAACGGGAAGGACGCGCTGCTGCGCAC	fc24633a5059aa5212c3206e2fcc5ca0	277	EX3-000031/Mygl-IA*34	KU513910.1	Mygl-IA*34			1																						1		1	1	1	1	1
GCGGCTCTCACACCATCCAGAGGATGTACGGCTGTGAGGTGGGGTCGGACGGGCGCCTCCTCCGCGGGTATGAACAGCACGCCTACGATGGCCGCGATTACATCGCCCTGAACGACGACCTGACGACGTGGACGGCAGCGGACATGGCGGCGCAGATCACCCAGCGCAAGTGGGAGCAGGCTGGTGATGCAGAGAGTCTGAAGGCCTACCTGGAGGACGAGTGCGTGCCCTGGCTGCGCAGATACCTGGAGAACGGGAAGGACGCGCTGCTGCGCAC	94e68ce569f47638911628a8e43fa672	277	EX3-000041/Mygl-IA*30	KU513906.1	Mygl-IA*30			1
GCGGCTCTCACACCTTCCAGTGGATGTACGGCTGTGAGGTGGGGTCGGACGGGCGCCTTCTCCGCGGTAACATGCAGTACGCCTACGACGGCCGCGATTACATCGCCCTGAACGAGGACCTGACGACGTGGACGGCGGCGGACACGGCGGCGCAAATCACCAGGCGGAAGTGGGAGCAGACTGGTGATGCAGAGAGATACAAGGCCTACCTGGAGGACACGTGCGTGCAGTGGCTGCGCAGATACCTGGAGAACGGGAAGGACGCTCTGCTGCCCAC	71a44150c430b58cf61ba8edbb9419cc	277	EX3-000039/Mygl-IA*16	KU513892.1	Mygl-IA*16							1		1	1
GCGGTTCTCACACCTTCCAGTGGCTGTACGGCTGTGTCACGGGGTCAGACCAGAGCTTCCTCCGTGGGTACAGTCAGTTCGCCTACGATGGCCGCGATTACCTCGTCCTGAACAACGACCTGAAGACTTGGGCAGCAGCGGACACGGCAGCGCAGATCACCGGGCGGAAGTGGGAGCAGACTAATTTTGCAGAGAGACAGAAGGCCTCCCTGAAGGGCGAGTGCGTGCAGTGGCTGCACAGACACCTGGAGAATGGGAAGGACGAGCTGCTGCGCAA	660dd0c5d98674074127e274137e3bfe	277	EX3-000037/Mygl-IA*58	KU513934.1	Mygl-IA*58			1																						1		1	1	1	1	1
GCGGCTCTCACACCTTCCAGAGGATGTATGGCTGTGACGTGGGGTCGGACGGGCGCCTCCTCCGCGGGTATGAACAGTACGCCTACGATGGCCATGATTACATCGCCCTGAACGAGGACCTGACGACGTGGACGGCGGCGGACACAGCGGCGCAGATCACCCAGCGGAAGTGGGAGCAGGATGGTGTTGCAGAGAGACACAAGGCCTACCTGGAGGGCACGTGCGTGCAGTGGCTGCTCAGATACCTGGAGAACGGGAAGGACGCGCTGCTCCGCAC	62eb15334605161b895ef02d61778a63	277	EX3-000048	OR424423	Mygl-IA*145																											1	1
TCGGCTCTCACACCATCCAGGAGATGTATGGCTGTGACGTGGGGGCGGACGGGCGCCTCCTCCGCGGCTATAAACAGTTCGCCTACGATGGCCACAATTACATCGCCCTGAACGACGACCTGATGACTTGGACGGCTGCAGACACAGCAGCTCAGATCACTCTGAGCAAGTGGGAGCAGGCTGGTGCTGGGGAGGTCAGCAGGGCCTACCTGGAGGGCGAGTGCGTGGAGTCCCTGCACAGATACCTGGAGAACGGGAAGGACGCCCTGCTGCGCAC	599ce7e5589fc02cea80e85909fa1db3	277	EX3-000045	OR424424	Mygl-IA*146		1			1	1	1	1		1	1	1		1									1			1				1
GCGGCTCTCACACCTTCCAACTGATGTCCGGCTGTCAAGTGAGGCCGGACGGGCGCCTCCTCCGCGGTTATTATCAGTTCGCCTACGATGGCCAGGATTACCTCTCCCTGAACGATGACCGGACCACGTGGACGGCGAAGGACACGGCGGCGCAGATCACCCGGCGCAAGTGTGAGCAGGCTGGTGAAGCAGAGAGACTGAAGGCCTACCTGGAGGGCGAGTGCATGCAGTGGCTGCGCAGACACCTGGAGAACGGGAAGGACGCTCTGCTGCGCAC	973fdc637ec5e11c95ba955fef24a3f1	277	EX3-000052/Mygl-IA*35	KU513911.1	Mygl-IA*35				1											1				1	1	1	1
GCAGCTCTCACACCTTCCAGTGTCAGTATGGCTGTGAGGTGGAGTCTGACGGGCGCCTTCTCCGCGGGTATTATCAGTTCGCCTACGATGGCCGCGATTACATCGCCCTGAACGACGACCTGAAAACGTGGACGGCGGCGGACACGGCAGCGCAGATCACCCGGCGCAAGTGGGAGCAGGCTGGTGTTGCAGAGAGTTACAGGGCTTACGTGGAGGGCAAGTGCGCGCAGTTGCTGAGCAGACACCTGGAAAACGGGAAGGACGCCCTGCTGCGCAC	9764fa886055ccf8e432c952796fa44e	277	EX3-000049	OR424425	Mygl-IA*147	1	1			1			1						1			1	1							1	1						1
TCGGCTCTCACACCATCCAGGAGATGTATGGCTGTGACGTGGGGGCGGACGGGCGCCTCCTCCGCGGGTATAAACAGTTCGCCTATGATGGCCACGATTACATCGCCCTGAACGACGACCTGATGACTTGGACGGCTGCAGACACAGCAGCTCAGATCACTCTGAGCAAGTGGGAGCAGGCTGGTGCTGGGGAGGTCAGCAGGGTCTACCTGGAGGGCGAGTGCGTGGAGTCCCTGCACAGATATCTGGAGAACGGGAAGGACACCCTGCTGCGAAC	b449ea775b0e1703811f9e39ddd9eba2	277	EX3-000055/Mygl-IA*61	KU513937.1	Mygl-IA*61						1	1	1		1																1
GCGGCTCTCACACCATCCAGGGGATGTCCAGCTGTGAGGTGGGGTCGGACGGGCGCCTCCTCCGCGGGTATTATCAGTTCGCCTACGACGGCCGCGATTACATCGTCCTGAACGAGGACCTGAGGACGTGGACGGCAGCGGACACGGCGGCACAAATCACCAGGCGGAAGTGGGAGCAGGCTGGTGTTGCAGAGAGAGACAAGGCCTACCTGGAGGGCGAGTGCGTGCAGTGGCTGCTCAGACACCTGGAGATCGGGAAGGACGCGCTGCTCCGCAC	09ad4d870845c22de11dbf9a3a980185	277	EX3-000058	OR424426	Mygl-IA*148	1	1											1					1
GCGGCTCTCACACCTACCAACTTCAGTACGGCTGTGAGGTGGGGTCGGACGGGCGCCTCCTCCGCGGGTACAGTCAGTACGCCTACGACGGCCGCGATTACATCGCCCTGAACAAGGACCTGACTACGTGGACGGCGGCGGACACGGCGGCGCAGATCACCCGGCGCAAGTGGGAGCAGAATGATTTTGCAGAGAGAAGGAAAGCCTACCTGGAGGGCACGTGCCTGCAGTGGCTGCGCAGACACCTGGAGAACGGGAAGGAGGCTCTGCTGCGCAC	8b375fb1c00361fb96f8dbfd27221c74	277	EX3-000057	OR424427	Mygl-IA*149																											1	1
GCGGCTCTCACACCATCCAGTGGCTGTATGGCTGTGAGTTGCTGTCAGACGGGCGCCTCAACCGCGGATATTATCAGCACGCCTACAACGGCCAGGATTACCTCGCCCTGAACGACGACCTGACGACGTGGTCGGCGGCGGACACGGCGGCGCAGATCACCCGGCGGAAGTGGGAGCAGATTGGGGAGGCAGAGAGACTGAAGGCCTACCTGGAGGGCATGTGCGTGCAGGACCTGCTCAGACACCTGGTGAACGGGAAGGACGCACTGCTGCGCAC	22685eecdba0c9d1b3179e4cb7777827	277	EX3-000065/Mygl-IA*72	KU513948.1	Mygl-IA*72			1																						1			1	1	1	1
GCGGCTCTCACACCTACCAGCGTCTGTATGGCTGTGATGTGGGGTCCGACCGGCGCCTCCTCCGCGGGTACCGTCAGTACGCCTACGACGGCCACGATTACATCGCCCTGAACGACGACCTGACGACGTGGACGACGGCGGACATGGCGGCGCAGATCACCCAGCGCAAGTGGGAGCAGGCTGGTGTTGCAGAGAGATACAAGGCCGGATTGGAGGGCACCTGTGTGCAGTGGCTGCGCAGACACCTGGAGAACGGGAAGGACGCCCTGCTGCGCAC	e64c757f1f1e9ea89a8006ddd29305fb	277	EX3-000075/Mygl-IA*117	MH018436.1	Mygl-IA*117														1			1						1	1
TCGGCTCTCACACCATCCAGTGGATGTACGGCTGTGAGGTGGGGTCGGACGGGCGCCTTCTCCGCGGGTATGAACAGCACGCCTACGATGGCGGCGATTACATCGCCCTGAACGAGGACCTGAGGACGTGGACGGCGGCGGACAGGGCGGCAGAAATCACCAGGCGGAAGTGGGAGCAGGCTGGTGTTGCAGAGAGACACAAGGCCTACCTGGAGAGCGAGTGCATGCAGTGGCTGCTCAGACACCTGGAGAACGGGAAGGACGCGCTGCTGCGCAC	6d68254ddf14fcec6c0cbd83448e00f4	277	EX3-000101/Mygl-IA*24	KU513900.1	Mygl-IA*24			1
TCGGCTCTCACACCATCCAGGAGATGTATGGCTGTGACGTGGGGTCGGACGGGCGCCTCCTCCGCGGGTATAAACAGTTCGCCTACGATGGCCACGATTACATCGCCCTGAACGACGACCTGATGACTTGGACGGCTGCAGACACAGCAGCTCAGATCACTCTGAACAAGTGGGAGCAGGCTGGTGCTGGGGAGGTCAGCAGGGCCTACCTGGAGGGCGAGTGCGTGGAGTCCCTGCACAGATATCTGGAAAACGGGAAGGACACCCTGCTGCGCAC	f41a4448f45948d5234800dab1af80e1	277	EX3-000131/EX3-000134	OR424428	Mygl-IA*150									1
GCGGCTCTCACACCATACAGCTTATGTACGGCTGTGATTTGGGGTCAGACGGGCGCCTCCTCCGCGGGTACCGTCAGGTTGCCTACAATGGCCGCGATTACATCGCCCTGAACGACGACCTGACGACGTGGACAGCGGCGGACACGGCGGCGCAGATCACCCAGCGCAAGTGGGAGCAGGCTGGTGACGCAAAGAGAAGGAAGGCCTACCTGGAGAGCATGTGCGTGGAGTGGCTGCGCAGATACCTGGAGAACGGGAAGGACGCGCTGCTGCGCAC	475f4507f534e2c2634694a55fb5e104	277	EX3-000086/Mygl-IA*75	MH018394.1	Mygl-IA*75	1	1											1					1						1
GCGGCTCTCACACCATCCAGTCGATGTACGGCTGTGAGGTGGGGTCGGACGGGCGCCTCCTCCGCGGGTATGAACAGCACGCCTACGATGGCCGCGATTACATCGCCCTGAACGAGGACCTGACGACATGGACGGCGGCGGACACGGCGGCGCAGATCACCCGGCGCAAGTGGGAGCAGACTGGTGTTGCAGAGATACACAAGGCCTACCTGGAGGACGAGTGCGTGTCCTGGCTGCTCAGACACCTGGAGAACGGGAAGGACGCGCTGCTGCGCAC	b60621099f71fce4721b7a2c7440b2d0	277	EX3-000105/Mygl-IA*91	MH018410.1	Mygl-IA*91																								1
GCGGCTCTCACACCATCCAGAGGCTGTCAGGCTGTGAGGTGGGTTCAGACGGTCGCCTCCTCCGCGGGTATTATCAGAACGCCTACGACGGCCGCGATTACATCGCCCTGAACGAGGACCTGACAACGTGGACGGCTGCGGACACAGCGGCGCAGATCACCCGGCGCAAGTGGGAGCAGGCTGGTGTTGCAGAAAGAGAGAAGGCCTACCTGGAGGGCACGTGCGTGCAGTCTCTGCGCAGATACCTGGAGAACGGGAAGGACAAGCTGCTGCGCAC	bd97b2eecfde27c07d374bce54bad69e	277	EX3-000107	OR424429	Mygl-IA*151																											1	1
ACGGCTCTCACACCATCCAGCGGGTGTATGGCTGTGACACGGGGTCGGACAGGCGCCTCCTCCGCGGGTACAATCAGTTCGCCTACGACGGCCGCGATTACATCGCCCTGAACGAGGACCTGAAGACGTGGACGGCGGCGGACACAGCGGCGCAGATCACCCAGCGCAAGTGGGAGCAGGATGGTGTTGCAGAGAGATTCAGGACCCAAATGGAGGGCTGGTGCATGGAGTCTCTGCTCAGATACCTGGAAAAGGGGAAAGACGCTCTGCTCCGCAC	50aec427f1abb4e014db2b9fa4347038	277	EX3-000111	OR424430	Mygl-IA*152															1	1			1	1	1
GCGGCTCTCACACCTTGCAGAGGATATATGGCTGTGAGGTGGGGTCGGACGGGCGCCTCCTCCGCGGGTACACCCAGTTCGCCTACGACGGCCGCGATTACATCGCCCTCAACGAGGACCTGAGGACGTGGACGGCGAAGGACATGGCGGCGCAGATCTCCCAGCGCAAGTTGGAGCAGGCTGGTGTTGCAGAGAGACACAAGGCCTACCTGGAGGGCACGTGCCTGCGGTGGCTACGCAGATACCTGGAGAACGGGAAGGAGGCGCTGCTGCGCAC	ba5418185e1a9a5f61f5363895fe913c	277	EX3-000121/Mygl-IA*69	KU513945.1	Mygl-IA*69			1																												1
ACGGCTCTCACACCATCCAGCGGGTGTACGGCTGTGACACGGGGTCGGACAGGCGCCTCCTCCGCGGGTACAATCAGTTCGCCTACGACGGCCGCGATTACATCGCCCTGAACGAGGACCTGAAGACGTGGACGGCGGCGGACACAGCGGCGCAGATCACCCAGCGCAAGTGGGAGCAGGATGGTGTTGCAGAGAGATTCAGGACCCAAATGGAGGGCTGGTGCCATGAGTCTCTGCTCAGATACCTGGAAAAGGGGAAGGACGCTCTGCTCCGCAC	3f34e49aa0ca09a82944620513943ccd	277	EX3-000162	OR424431	Mygl-IA*153			1																									1
GCGGCTCTCACACCATCCAGAAGATGTACGGCTGTGACGTGGAGTCGGACGGGAGCCTCCTCCGCGGGTTTTATCAGTACGCCTACGACGGCCACGATTACCTCACCCTGAACGAGGACCTGAAAACGTGGACGGCAGCGGACACGGCGGCGCAGATCACCCGGCGCAAGTGGGAGCAGACTGGTGCTGCAGAGAGAAAGAAGGCCTACCTGGAGGACGAGTGCGTGCCATGGCTGCGCAGACACCTGGAGAACGGGAAGGACGCTCTGCTTCGCAC	8119d832dd281b38351a5ccebe48b49d	277	EX3-000160/Mygl-IA*95	MH018414.1	Mygl-IA*95																																1
GCGGCTCTCACACCATCCAGTGGATGTCCGGCTGTGTCACGGGGTCCGACGGGCGCCTCCTCCGCGGGTATGAACAGTACGCCTACGATGGCCGCGATTACCTCGTCCTGAACGACGACTTGACAACGTGGTTGGCGTCGGACACGGCGGCGCAGATCACCCGGAGGAAGTGGGAGCAGGCCGGTGCTGCAGACGGACAGAAGGCCTACCTGGAGGGCGCATGCTTGCGTTGGCTGCGCAGATACCTGGAGAACGGAAAGGACACGCTGCTGCGCAC	fd7d79ce4042b34b5e5219b1a8ec14eb	277	EX3-000118/Mygl-IA*31	KU513907.1	Mygl-IA*31											1	1																	1	1		1
GCGGCTCTCACACCATCCAGAGGATGTACGGCTGTGAGGTGGGGTCGGACGGGCGCCTCCTCCGCGGGTATGAACAGCACGCCTACGATGGCCGCGATTACATCGCCCTGAACGACGACCTGACGACGTGGACGGCAGCGGACATGGCGGCGCAGATCACCCAGCGCAAGTGGGAGCAGGCTGGTGATGCAGAGAGTCTGAAGGCGTACCTGGAGGGCAAGTGCGTGCCCTGGCTGCGCAGATACCTGGAGAACGGGAAGGACGCGCTGCTGCGCAC	5cfd49b5958cf4c4f42c6356395dbe30	277	EX3-000133/Mygl-IA*41	KU513917.1	Mygl-IA*41															1	1			1	1	1
GCGGCTCTCACACCATCCAGTGGATGGACGGCTGTGACGTGGGGTCGGACGGGCGCCTCCTCCGCGGGTATGAACAGGTCGCCTACGACGGCCACGATTACATCGCCCTGAACGAGGACCTGAGGACATGGACGGCGGCGGACACGGCGGCGCAGATCACCCAGCACAAGTGGGAGCAGGCTGGTACTGCAGAGAGATACAAGGCCTACCTGGAGGGCACGTGTGTGCAGTCTCTGCTCAGATACCTGGAGAACGGGAAGGACGAGCTGCTGCGCAC	e41e04b163b733cad5850b3d4c8d4638	277	EX3-000227/Mygl-IA*101	MH018420.1	Mygl-IA*101																								1
TCGGCTCTCACACCATCCAGGAGATGTATGGCTGTGACGTGGGGGCGGATGGGCGCCTCCTCCGCGGGTATAAACAGTTCGCCTACGATGGCCACGATTACATCACCCTGAACGACGACCTGATGACTTGGACGGCAGCAGACACAGCAGCTCAGATCACTCTGAGCAAGTGGGAGCAGGCTGGTGCTGGGGAGGTCAGCAGGGCCTACCTGGAGGGCGAGTGCGTGGAGTCTCTGCACAGATATCTGGAAAACGGGAAGGACACCCTGCTGCGCAC	594c695597961df9af46fb566eb28c37	277	EX3-000225	OR424432	Mygl-IA*154									1
GCGGCTCTCACACCATCCAGATGATGTATGGCTGTGAGATGGCGTCGGACAGTAGCTTCCTCCGCGGGTACAGTCAGCAAGCCTACGATGGCTGCGATTACCTCACCCTGAACGAAGACCTGAAGACATGGACGACAGCAGACACGGCGGCGCAGATCACCCGGCCTAAGTGGGAGCAGGCTGGTGCTGCAGAGAGACTGAAGGCTGAACTGGAGGGCACGTGTGTGCAGTCTCTGCGCAGATACCTGGAGAACGGGAAGGACGCGCTGCTGCACAC	8d1acd6c436b4c44af842af1b621148f	277	EX3-000232/Mygl-IA*113	MH018432.1	Mygl-IA*113			1																						1			1	1		1
TCGGCTCTCACACCATCCAGTGGATGTACGGCTGTGAGGTGGGGTCGGACGGGCGCCTTCTCCGCGGGTATGAACAGCACGCCTACGATGGCGGCGATTACATCGCCCTGAACGAGGACCTGAGGACTTGGACGGCGGCGGACACGGCGGCACAAATCACCAGGCGGAAGTGGGAGCAGGCTGGTGTTGCAGAGAGACACAAGGCCTACCTGGAGGGCGAGTGCGTGCAGTGGCTGCTCAGACACCTGGAGAACGGGAAGGATGAGCTGCTGCGCAC	e4527375fe547b14c58f9c6e74ae826d	277	EX3-000298/Mygl-IA*43	KU513919.1	Mygl-IA*43																								1
TCGGCTCTCACACCATCCAGGAGATGTATGGCTGTGACGTGGGGGCGGACGGGCGCCTCCTCCGCGGGTATAAACAGTTCGCCTACGTTGGCCACGATTACATCGCGCTGAACGACGACCTGATGACTTGGACGGCTGCAGACACAGCAGCTCAGATCACTCTGAGCAAGTGGGAGCAGGCTGGTGCTGGGGAGGTCAGCAGGGCCTACCTGGAGGGCGAGTGCGTGGAGTCCCTGCACAGATATCTGGAGAACGGGAAGGACACCCTGCTGCGAAC	6791c43f244d2dda59f14ffc36b61a30	277	EX3-000163	OR424433	Mygl-IA*155															1	1					1										1
GCGGCTCTCACACCATCCAGAAGATGTACGGCTGTGACGTGGGGTCGGACGGGCGCCTCCTCCGCGGGTATAAACAGTTCGCCTACGACGGCCACGATTACATCGCCCTGAACGAGGACCTGAAAACGTGGACGGCGGCGGACACGGCGGCGCAGATCACCCGGCGCAAGTGGGAGCAGGCTGGTGAGGCAGAGAGACTGAAGGCTGAACTGGAGGGCGAGTGCGTGCAGTGGCTGCGCAGATACCTGGAGAACGGGAAGGACGCGCTGCTGCGCAC	7affc482a0a25f7cc053eadd23211628	277	EX3-000467/Mygl-IA*36	KU513912.1	Mygl-IA*36					1
GCGGCTCTCACACCTTCCAGGAGGTGTATGGCTGTGAAGTGGGGTCAGACGGACGCCTCCTCCGCGGGTATGAACAGTACGCCTACGATGGCCATGATTACATCGCCCTGAACGAGGACCTGAAGACGTGGACGGCGGCGGACACGGCAGCGCAGATCACCCGGCGCAAGTGGGAGCAGGCTGGTCATGCAGAGGACAGCAGGGCCTACATGGAGGACGAGTGCATGCAGTGGCTGCGCAGACACCTGGAGAACGGGAAGGACGCGCTGCTCCGCAC	5d41c91414240a0a361c56c6442977e8	277	EX3-000150	OR424434	Mygl-IA*156	1	1									1	1						1												1
GCGGCTCTCACACCATCCAGAGGATGTATGGCTGTGAGGTGGGGTCGGACGGGCGCCTCCTCCGCGGGTATAAACAGTTCGCCTACGACGGCCACGATTACATCGCCCTGAACGAGGACCTGACGACGTGGACGGCGGCGGACACGGCGGCGCAGATCACCCAGCGCAAGTGGGAGCAGGCTGGTGATGCAGAGAGATGGAAGGCCTACCTGGAGGACGAGTGCGTGCAGTGGCTGCGCAGATACCTGGAGAACGGGAAGGACGCGCTGCTGCGCAC	fd5660360681cff97c49e88e38cd170b/	277	EX3-000670/EX3-000667	OR424435	Mygl-IA*157															1	1
GCGTCTCTCACACCATCCAGCTTATGTATGGCTGTGAGTTGCTGTCAGACGGGCGCCTCAACCGCGGATATTATCAGCACGCCTACAACGGCCAGGATTACCTCGTCCTGAACGGCGACCTGACGACGTGGTCGGCGGCGGACGCGGCGGCGCAGATCACCCGGCGGAAGTGGGAGCAGATTGGGGAGGCAGAGAGACTGAAGGCCTACCTGGAGGGCATGTGCGTGCAGGACCTGCTCAGATACCTGGAGAACGGGAAGGACGCGCTGCTGCGCAC		277	EX3-000462/Mygl-IA*62	KU513938.1	Mygl-IA*62			1	1
CCGGCTCTCACACCATCCAGCGAATGTACGGCTGTGACGTGGGGTCGGACGGGCGCCTCCTCCGCGGGTATGAACAGTACGCCTATGATGGCCAGGATTACCTCACCCTGAACGAGGACCTGACGACGTGGACGGCAGGGGACACGGCAGCGCAGATCACCCGGCGCAAGTGGGAGCAGGCTGGTGATGCAGAGGGACAGAAGGCCTACCTGGAGGACACGTGCGTGCAGTGGCTGCGCAGACACCTGGAGAAAGGGAAGGACGCGCTGCTGCGCAC		277	EX3-000338/EX3-000336	OR424436	Mygl-IA*158		1																												1
GCGGCTCTCACACCATCCAGAATATGTACGGCTGTGAGGTGGGGTCGGACGGGCGCCTCCTCCGCGGGTATGAACAGCGCGCCTACGACGGCCACGATTACATCGCCCTGAACGAGGACCTGACGACGTGGACGGCGGCGGACACGGCGGCGCAGATCACCCAGCGGAAGTGGGAGCAGGCTGGTGTTGCAGAGAGACTGAAGGCCGAACTGGAGGGCGAGTGCGTGCAGTGGCTGCGCAGATACCTGGAGAACGGGAAGGACACGCTGCTGCGCAC		277	EX3-000559/Mygl-IA*67	KU513943.1	Mygl-IA*67			1
TCGGCTCTCACACCATCCAGGAGATGTATGGCTGTGACGTGGGGGCGGACGGGCGCCTCCTCCGCGGCTATAAACAGTTCGCCTACGATGGCCACGATTACATCGCCCTGAACGACGACCTGATGACTTGGACGGCTGCAGACACAGCAGCTCAGATCACTCTGAGCAAGTGGGAGCAGGCTGGTGCTGGGGAGGTCAGCAGGGCCTACCTGGAGGGCGAGTGCGTGGAGTCCCTGCACAGATACCTGGAGAACGGGAAGGACGCCCTGCTGCGCAC		277	EX3-000249/EX3-000248	OR424437	Mygl-IA*159		1														1
GCGGCTCTCACACTATCCAGTGGATGTACGGCTGTGACGTGAAGTCGGACGGGAGCCTCCTCCGCGGTTATTATCAGTACGCCTACGACGGCCACGATTACATCGCCCTGAACGAGGACCTGAAAACGTGGACGGCGGCGGACACGGCGGCGCAGATCACCCAGCGCAAGTGGGAGCAGGATGGTGTTGCAGAGATACACAAGGCCTACCTGGAGGACGAGTGCGTGCCCTGGCTGCGCAGATACCTGGAGAACGGGAAGGACACACTGCTGCGCAC		277	EX3-001097/EX3-001123	OR424438	Mygl-IA*160																											1	1
GCGGCTCTCACACCTTCCAGCGTTTGTATGGCTGTGACGTGGGGTCGGACGGGCGCCTCCTCCGCGGTTATTATCAGTTCGCCTACGACGGCCGCGATTATGTCGCCCTGAACGAGGAACTGACAACGTGGACGGCGGCAGACACGGCGGCGCATATCACCCAGCACAAGTGGGAGCAGGATGGTGCTGCAGAGAGATGGAAGGCCATTATGGAGGGCGAGTGCCTGCCCTGGCTGCACAGATACCTGGAGATTGGGAAGGACGCCCTGCTGCGCAC		277	EX3-000459/EX3-000461	OR424439	Mygl-IA*161															1	1					1
TCGGCTCTCACACCATCCAGTGGATGTACGGCTGTGAGGTGGGGTCGGACGGGCGCCTTCTCCGCGGGTATGAACAGCACGCCTACGATGGCGGCGATTACATCGCCCTGAACGAGGACCTGAGGACGTGGACGGCGGCGGACACGGCGGCACAAATCACCAGGCGGAAGTGGGAGCAGGCTGGTGTTGCAGAGAGACACAAGGCCTACCTGGAGGGCGAGTGCATGCAGTGGCTGCTCAGACACCTGGAGAACGGGAAGGACGAGCTGCTGCGCAC		277	EX3-001850/Mygl-IA*42	KU513918.1	Mygl-IA*42																																1
GCGGCTCTCACACCATCCAGCGGGTGTACGGCTGTGACACGGGGTCGGACAGGCGCCTCCTCCGCGGGTACAATCAGTTCGCCTACGACGGCCGCGATTACATCGCCCTGAACGAGGACCTGAAGACGTGGACGGCGGCGGACACAGCGGCGCAGATCACCCAGCGCAAGTGGGAGCAGGATGGTGTTGCAGAGAGATTCAGGACCCAAATGGAGGGCTGGTGCATGGAGTCTCTGCTCAGATACCTGGAAAAGGGGAAGGACGCTCTGCTCCGCAC		277	EX3-000157/Mygl-IA*48	KU513924.1	Mygl-IA*48		1											1					1					1						1	1
GCGGCTCTCACACCATCCAGAATATGTACGGCTGTGAGGTGGGGTCGGACGGTCGCCTCCTCCGCGGGTATAAACAGCTTGCCTACGACGGCCACGATTACATCGCCCTGAACGACGACCTGACGACGTGGACAGCGGCGGACACGGCGGCGCAGATCACCCAGCGCAAGTGGGAGCAGGATGGTTATGCAGAGAGAAAGAAGGCCGAACTGGAGGACACGTGCGTGCAGTGGCTGCGCAGATACCTGGAGAACGGGAAGGACGCGCTGCTGCGCAC		277	EX3-001437/EX3-001446	OR424440	Mygl-IA*162																															1
GCAGCTCTCACACCTTCCAGTGTCAGTATGGCTGTGAGGTGGAGTCTGACGGGCGCCTTCTCCGCGGGTATTATCAGTTCGCCTATGATGGCCGCGATTACATCGCCCTGAACGACGACCTGAAAACGTGGACGGCGGCGGACACCGCGGCGCAGATCACCCGGCGCAAGTGGGAGCAAGCTGGTGTTGCAGAGAGTTACAGGGTTTACGTGGAGGGCAAGTGCGCGCAGTTGCTGAGCAGACACCTGGAAAACGGGAAGGACGCCCTGCTGCGCAC		277	EX3-000360/EX3-000350	OR424441	Mygl-IA*163																														1
GCGGCTCTCACACCATCCAGTGGATGTCCGGCTGTGTCACGGGGTCCGACGGGCGCCTCCTCCGCGGGTATGAACAGTACGCCTACGATGGCCGCGATTACCTCGTCCTGAACGACGACTTGACAACGTGGTTGGCGTCGGACACGGCGGCGCAGATCACCCGGAGGAAGTGGGAGCAGGCCGGTGCTGCAGAGGGACAGAAGGCCTACCTGGAGGGCGCATGCTTGCGTTGGCTGCGCAGATACCTGGAGAACGGAAAGGACACGCTGCTGCGCAC		277	EX3-000437/EX3-000441	OR424442	Mygl-IA*164								1		1																	1	1
GCGGCTCTCACACCATCCAGCTTACGTACGGCTGTGACGTGGGGTCGGACGGGCGCCTCCTCCGCGGGTATGAACAGTACGCCTACGACGGCCACGATTACATCGCCCTGAACGAGGACCTGACGACGTGGACGGCGGCGGACGTGATGGCGCAGATCACCCAGCGCAAGTGGGAGCAGGATGGTTTTGCAGAGAGACACAAGGCCTACCTGGAGGGCCGCTGCGTGCAGTCTCTGCGCAGATACCTGGAGAACGGGAAGGACGCGCTGCTGCGCAC		277	EX3-000568	OR424443	Mygl-IA*165	1
GTGACTCTCACACCTACCAGTGGATGTCCCGCTGTGACGTGGGGTCGGACGGGCGCCTCCTCCGCGGACACCGTCAGTATGCCTATGATGGCCTCGACCACATCGCCCTGAACGACGACCTGACGACTTGGACGGCGGCAGACATGGCGGCGCAGATCACCCAGCGCAAATGGGAGCAGAATGGTTATACAGAGATCGCCAGGGCCTACCTGGAAGAAACGTGCGTGGAGTGGCTGCTCAGACACCTGGAGCACGGGAAGGACGCACTGCTGCGCAC		277	Mygl-IA*23	KU513899.1	Mygl-IA*23																				1
GCGGCTCTCACACCTTCCAGCTGATGTCCGGCTGTCAAGTGAGGCCGGACGGGCGCCTCCTCCGCGGTTATTATCAGTTCGCCTATGATAGCCAGGATTACCTCTCCCTGAACGATGACCGGACCACGTGGACGGCGGAGGACACGGCGGCGCAGATCACCCGGCGCAAGTGGGAGCAGGCTGGTGAAGCAGAGAGACTGAAGGCCTACCTGGAGGGCACGTGCATGCAGTGGCTGCGCAGACACCTGGAGAATGGGAAGGACACTCTGCTGCGCAC		277	EX3-000408	OR424444	Mygl-IA*166					1			1
ATGGCTCACACACCATCCAGATGATGTATGGCTGTGAGGTGGGGTCGGACGGGCGCCTCCTCCACGGATATGAGCAGCACGCCTATGATGGCCGCGATTACATCGCCCTGAACGACGACCTGACGACGTGGACGGCGGCAGACACAGCGGCTCAGATCACCCGGAGCAAGTGGGAGCAGGCTGGTGATGCAGAGATCAGCAGGACCTACCTGGAGGAAACGTGCGTGAAGTCTCTGCACAGACACCTGGAGAACGGGAAGGACGAGCTGCTGCGCAC		277	Mygl-IA*37	KU513913.1	Mygl-IA*37	1				1			1
GCGGCTCTCACACCATCCAGCTTCTGTATGGCTGTGAAGTGGGGTCAGACGGACGCCTCCTCCGCGGGTATGAACAGTACGCCTACGATGGCCATGATTACATCGCCCTGAACGAGGACCTGAAGACGTGGACGGCGGCGGACACGGCAGCGCAGATCACCCGGCGCAAGTGGGAGCAGGCTGGTCATGCAGAGGACAGCAGGGCCTACATGGAGGACGAGTGCATGCAGTGGCTGCGCAGACACCTGGAGAACGGGAAGGACGCGCTGCTCCGCAC		277	EX3-000805	OR424445	Mygl-IA*167														1
GCGACTCTCACACCATCCAGAGGATGTCCGGCTGTGAGGTGGGGTCGGACGGGCGCCTCCTCCTCGGTTGTTATCAGTTCGCCTACGACGGCCGCGATTACCTCACCCTGAACGAGGACCTGAAAACGTGGACGGCGGAGGACACGGCGGCGCAGATCACCCGGCGCAAGTGGGAGCAGGCTGGTGTTGCAGAGATACACAAGGCCTACCTGGAGGGCACGTGCGTGCCCTGGCTGCGAAGATACCTGGAGAACAGGAAGGAGGCGCTGCTGCGCAC		277	EX3-000846	OR424446	Mygl-IA*168			1
GCGGCTCTCACATCATCCAGAGGCTGTCCGGCTGTGAGGTGGGGTCGGACGGGGGCCTCCTCCGCGGTTATTATCAGTTCGCCTACGATGAACAGGATTACCTCACCCTGAACGAGGACCTGAAAACGTGGACGGCGGAGGACATGGCGGCGCAGATCACCCAGCGCAAGTGGGAGCAGGCTGGTGTTGCAGAGAGTCTGAAGGCATACCTGGAGGACACGTGCGTGCCCTGGCTGCGCAGATACCTGGAGAACGGGAAGGACACACTGCTGCGCAC		277	Mygl-IA*50	KU513926.1	Mygl-IA*50							1
GCGGCTCTCACTCCATTCAGTGGACCTATGGCTGTGTCACGGGGTTGGACGGGCGCCTCCTCCGCGGGTACAATCAGTACGCCTACGATGGCCGCGATTACATCGCCCTGAACGACGACCTGATAACGTGGACGGCGGCGGACACGGCAGCCCAGATCACCCGGCGGAAGTTGGAGCAAACTGGTGAAGCAGAGAGACTGAAGGCCTACCTGGAGGGCGAGTGCCTGCAGCAGCTGCACAGACACCTGGAGAAGGGGAAGGAAGCACTGCTGCGCAC		277	EX3-000948	OR424447	Mygl-IA*169																1
GCGGCTCTCACACCATCCAGCTTACGTACGGCTGTGACGTGGGGTCGGACGGGCGCCTCCTCCGCGGGTATAAACAGCTTGCCTACGACGGCCACGATTACATCGCCCTGAACGAGGACCTGAAAACGTGGACGGCGGCGGACACGGCGGCGCAGATCACCCAGCGCAAGTGGGAGCAGGATGGTTTTGCAGAGAGACACAAGGCCTACCTGGAGGGCCGCTGCGTGCAGTCTCTGCGCAGATACCTGGAGAACGGGAAGGACGCGCTGCTGCGCAC		277	EX3-001395	OR424448	Mygl-IA*170																									1
ATGGTTCACACACCATCCAGATGATGTATGGCTGTGAGGTGGGGTCGGACGGGCGCCTCCTCCACGGATATGAGCAGCACGCCTATGATGGCCGCGATTACATCGCCCTGAACGACGACCTGACGACGTGGACGGCGGCAGACACAGCGGCTCAGATCACCCGGAGCAAGTGGGAGCAGGCTGGTGATGCAGAGATCAGCAGGACCTACCTGGAGGAAACGTGCGTGAAGTCTCTGCACAGACACCTGGAGAACGGGAAGGACGAGCTGCTGCGCAC		277	Mygl-IA*102	MH018421.1	Mygl-IA*102			1
GCGGCTCTCACACCATCCAGTGGCTGTCGGGCTGTGAGGTGGGGTCGGACGGGCGCCTCCTCCGCGGGTATGAACAGTACGCCTACGACGGCCACGATTACATCGCCCTGAACGAGGACCTGAAAACGTGGACAGCAGCGGACACGGCGGCGCAGATCACCCAGCGCAAGTGGGAGCAGGATGGTTATGCAGAGAGAAAGAAGGCCGAACTGGAGGACACGTGCGTGCAGTGGCTGCGCAGATACCTGGAGAACGGGAAGGACGCGCTGCTGCGCAC		277	EX3-002960	OR424449	Mygl-IA*171																																1
GCGGCTCTCACACCATCCAGAGGATGTGCGGCTGTGAGGTGGGGTCGGACGGGCGCCTCTTCCGCGGGTATTATCAGTTCGCCTACGACGGCCGCGATTACATCGCCCTGAACGAGGACCTGACGACGTGGACGGCGGCGGACAATGCGGCGCAGATCACCCAGCACAAGTGGGAGCAGGCTGGTACTGCAGAGAGAATGAAGACCGAACTAGAGGGCACGTGCATACAGTACCTGCGCAGACACCTGGAGAAAGGGAAGGACGCGCTGCTGCGCAC		277	Mygl-IA*121	MH018440.1	Mygl-IA*121			1
GCGGCTCTCACACCATCCAGAGGATGTACGGCTGTGAGGTGGGGTCGGACGGGCGCCTCCTCCGCGGGTATGAACAGCACGCCTACGATGGCCGCGATTACATCGCCCTGAACGAGGACCTGACGACATGGACGGCGGCGGACACGGCGGCGCAGATCACCCAGCGCAAGTGGGAGCAGGCTGGTGATGCAGAGAGTCTGAAGGCCTACCTGGAGGACGAGTGCGTGCCCTGGCTGCGCAGATACCTGGAGAACGGGAAGGACGCGCTGCTGCGCAC		277	EX3-005861	OR424450	Mygl-IA*172			1

## Sheet: MHC I aa (3rd exon)
		COUNT_ALLELES	13	15	18	8	12	7	10	15	6	10	14	14	12	13	14	11	11	12	11	12	13	5	14	12	14	12	12	16	16	19	11	14
SEQUENCE amino acid	supertype		s07	s08	s09	s10	s11	s12	s13	s14	s15	s16	s17	s18	s19	s20	s21	s22	s23	s24	s25	s26	s27	s28	s29	s30	s31	s32	s33	s34	s35	s36	s37	s38
GSHTIQLTYGCDVGSDGRLLRGYEQYAYDGHDYIALNEDLKTWTAADTAAQITQRKWEQDGFAERHKAYLEGRCVQSLRRYLENGKDALLR	8	Mygl-IA*07	1	1			1			1			1	1	1	1			1	1					1		1	1			1	1		1
GSHTIQWLSGCEVGSDGRLLRGYEQHAYDGRDYLVLNEDLKTWAAADTVARITRHKWEQTGVAGIHKAYLEGECIESLHRYLESGKDTLLR	19	Mygl-IA*03						1	1	1		1	1	1												1		1						1
GSHTVQVTYGCDVGSDGRLLHGYYQFAYDGRDYLALNEDLTTWMAADTAAQITRRKWEQTDSKRETVYLKGTCVQALRRYLENGKDQLLR-	9	Mygl-IA*10				1	1		1	1	1	1			1		1		1		1	1	1	1	1		1							1
GSHTIQRMCGCEVGSDGRLLRGNMQYAYDGRDYLALNDDLMTWTAADTAARISRRKFEQAGEAEIQKAYLEGRCLQYLLRYLENGKDALLR	1	Mygl-IA*02				1											1				1	1	1	1
GSHTIQNMYGCEVGSDGRLLRGYKQLAYDGHDYIALNEDLKTWTAADTAAQITQRKWEQDGYAERKKAELEDTCVQWLRRYLENGKDALLR	10	Mygl-IA*09																									1		1	1	1	1	1
GSHTFQRVYGCDTGSDGRLLRGYEQYAYDGRDYIALNEDLTTWTAADMAAQITQRKCEQAGVAERLKAYLEGECVQWLLRYLEHGKVALLR	6	Mygl-IA*15				1										1	1		1		1	1	1	1	1	1
GSHTFQNMYGCDVGSDGRLLRGYYQFAYDGHDYIALNEDLTTWTAADVMAQITQQKWEQAGAAERYKAELEGECVPWLRRYLENGKDALLR	14	Mygl-IA*11	1	1			1			1			1	1	1	1			1	1					1		1	1			1	1		1
GSHTIQYLYGCDLRSDGRLLRGYYQDAYDGHDYIALNEDLTTWTAADMAAQITRRKWEQAGVAESWKAYLEGTCVQWLRRYLENGKDALLR	21	Mygl-IA*141															1	1			1	1	1
GSHTFQCQYGCEVESDGRLLRGYYQFAYDGRDYIALNDDLKTWTTADTAAQITRHKWEQAGVAESYRAYVEGKCAQLLSRHLENGKDALLR	21	Mygl-IA*118						1					1	1												1		1						1
SSHTFQCQYGCEVESDGRLLRGYYQFAYDGRDYIALNDDLKTWTAADTAAQITRRKWEQAGVAESYRVYVEGKCAQLLSRHLENGKDALLR	21	Mygl-IA*109/Mygl-IA*163						1					1	1												1		1				1		1
GSHTIQWMYGCDVKSDGSLLRGYYQYAYDGHDYITLIEDLKTWAAADTAAQITQRKWEQDGVAEIHKAYLEDECVPWLRRYLENGKDTLLR	11	Mygl-IA*142																											1	1
GSHAIQWMYGCELGSDGRLFRGYYQYAYDGRDYIALNEDLTTWTAADTAAQITQRKWERDGYAERLKAYLEDTCVQWLRRHLENGKDALLR	8	Mygl-IA*83														1			1						1	1
GSHTIQVTFGCEVGSDGLLNRGYYQHAYDGHDYLALNEDLTAWTAADTAAQITRRKWEQAGAAERHKAYLEGSCVESLRRYLEIGKDTLLR	14	Mygl-IA*22	1	1			1								1	1	1	1	1	1	1	1	1		1	1
GSHTIQVLYGCELLSDGSLNRGYYQHAYDGHDYLALNDDLTTWSAADTKAQITRRKWEQTGEAGRYKAYLEDTCVQDLLRYLENGKDALLR	18	Mygl-IA*143									1
GSHTIQEMYGCDVGADGRLLRGYKQFAYDGHDYIALNDDLMTWTAADTAAQITLSKWEQAGAGEVSRAYLEGECVESLHRYLENGKDTLLR	4	Mygl-IA*52	1	1			1			1			1	1	1	1			1	1					1		1	1			1	1		1
GSHTFQWVSGCATGSDGRLLRGYEQFAYDGRDYLVLNEDLTTWSAADTAAQITQRKWEQAGVAEIHRAYLEGECVQWLFRHLVNGKDQLLR	19	Mygl-IA*54											1	1																	1	1
GSHTIQWMYGCEVGSDGRLLRGYEQHAYDGGDYIALNEDLRTWTAADRAAEITRRKWEQAGVAERHKAYLEGECMQWLLRHLENGKDALLR	22	Mygl-IA*20	1	1			1	1	1	1		1	1	1	1	1	1	1		1	1	1	1		1		1	1	1	1	1	1	1
SSHTFQCQYGCEVESDGRLLRGYYQFAYDGRDYIALNDDLKTWTAADTAAQITRRKWEQAGVAESYRAYVEGKCAQLLSRHLENGKDALLR	21	Mygl-IA*92/Mygl-IA*147	1	1		1	1		1	1	1	1			1	1	1		1	1	1	1	1	1	1		1	1						1
GSHTIQRMYGCEVGSDGRLLRGYNQFAYDGRDYIALNEDLTTWTAADTAAQITQRKWEQDGVAEREKAYLEDTCVQWLRRHLENGKDALLR	15	Mygl-IA*105			1
GSHTFQLMYGCQVRPDGRLLRGYYQFAYDGQDYLSLNDDRTTWTAKDTAAQITRRKWEQAGVAERLKAELEGECVQWLQRYLENGKDALLR	14	Mygl-IA*13											1	1		1	1	1	1		1	1	1		1	1					1	1
GSHTYQRMHGCDVGSDGRLLRGYNQYAYDGRDYIALNEDLTTWTAADTAAQITQRKWEQTGEAERYKVYLEGRCVRWLRRYLENGKDVLLR	6	Mygl-IA*28			1	1																					1		1	1	1	1	1
GSHTIQLTYGCELGSDRRLLRGYYQYAYDGRDYIALNEDLTTWTAADMAAQITQRKWEQAGEAEGQKAYVEGECVQWLRRYLENGKVALLR	1	Mygl-IA*33	1	1			1			1			1	1	1	1			1	1					1		1	1			1	1		1
SSHTFQCQYGCEVESDGRLLHGYYQFAYDGRDYIALNDDLKTWTAADTAAQITRRKWEQAGVAESYRVYVEGKCAQLLSRHLENGKDALLR	21	Mygl-IA*144							1	1		1																		1
GSHTIQYLYGCDLGSDGRLLRGYYQDAYDGHDYIALNEDLTTWTAADMAAQITRRKWEQDGYAERLKAYLEGTCVQWLHRYLENGKDELLR	3	Mygl-IA*40	1	1				1	1	1		1	1	1	1					1								1
GSHTIQNMYGCEVGSDGHLLRGYKQLAYDGHDYIALNEDLKTWTAADTAAQITQRKWEQDGYAERKKAELEDTCVQWLRRYLENGKDALLR	10	Mygl-IA*76																																1
GSHTIQWTYGCEVGSDGRLLRGYEQHAYDGGDYIALNEDLRTWTAADTAAQITRRKWEQAGVAERHKAYLEGECVQWLLRHLENGKDELLR	22	Mygl-IA*56			1	1
GSHTIQWMNGCEVGSDGRFLHGYSQFAYDGRDYLALNEDLKTWTAADTAAQITRRKWEQAEEAERYRTYLEGWCVKSPLRYLENGKDALLR	18	Mygl-IA*51			1																						1		1	1	1	1	1
GSHTIQLMYGCDLGSDGRLLRGYRQVAYNGRDYIALNDDLTTWTAADTAAQITQRKWEQTGDAKRRKAYLESMCVEWLRRYLENGKDALLR	20	Mygl-IA*34			1																						1		1	1	1	1	1
GSHTIQRMYGCEVGSDGRLLRGYEQHAYDGRDYIALNDDLTTWTAADMAAQITQRKWEQAGDAESLKAYLEDECVPWLRRYLENGKDALLR	13	Mygl-IA*30			1
GSHTFQWMYGCEVGSDGRLLRGNMQYAYDGRDYIALNEDLTTWTAADTAAQITRRKWEQTGDAERYKAYLEDTCVQWLRRYLENGKDALLP	2	Mygl-IA*16							1		1	1
GSHTFQWLYGCVTGSDQSFLRGYSQFAYDGRDYLVLNNDLKTWAAADTAAQITGRKWEQTNFAERQKASLKGECVQWLHRHLENGKDELLR	16	Mygl-IA*58			1																						1		1	1	1	1	1
GSHTFQRMYGCDVGSDGRLLRGYEQYAYDGHDYIALNEDLTTWTAADTAAQITQRKWEQDGVAERHKAYLEGTCVQWLLRYLENGKDALLR	15	Mygl-IA*145																											1	1
GSHTIQEMYGCDVGADGRLLRGYKQFAYDGHNYIALNDDLMTWTAADTAAQITLSKWEQAGAGEVSRAYLEGECVESLHRYLENGKDALLR	4	Mygl-IA*146		1			1	1	1	1		1	1	1		1									1			1				1
GSHTFQLMSGCQVRPDGRLLRGYYQFAYDGQDYLSLNDDRTTWTAKDTAAQITRRKCEQAGEAERLKAYLEGECMQWLRRHLENGKDALLR	2	Mygl-IA*35				1											1				1	1	1	1
GSHTIQEMYGCDVGADGRLLRGYKQFAYDGHDYIALNDDLMTWTAADTAAQITLSKWEQAGAGEVSRVYLEGECVESLHRYLENGKDTLLR	4	Mygl-IA*61						1	1	1		1																1
GSHTIQGMSSCEVGSDGRLLRGYYQFAYDGRDYIVLNEDLRTWTAADTAAQITRRKWEQAGVAERDKAYLEGECVQWLLRHLEIGKDALLR	14	Mygl-IA*148	1	1											1					1
GSHTYQLQYGCEVGSDGRLLRGYSQYAYDGRDYIALNKDLTTWTAADTAAQITRRKWEQNDFAERRKAYLEGTCLQWLRRHLENGKEALLR	8	Mygl-IA*149																											1	1
GSHTIQWLYGCELLSDGRLNRGYYQHAYNGQDYLALNDDLTTWSAADTAAQITRRKWEQIGEAERLKAYLEGMCVQDLLRHLVNGKDALLR	9	Mygl-IA*72			1																						1			1	1	1	1
GSHTYQRLYGCDVGSDRRLLRGYRQYAYDGHDYIALNDDLTTWTTADMAAQITQRKWEQAGVAERYKAGLEGTCVQWLRRHLENGKDALLR	5	Mygl-IA*117														1			1						1	1
GSHTIQWMYGCEVGSDGRLLRGYEQHAYDGGDYIALNEDLRTWTAADRAAEITRRKWEQAGVAERHKAYLESECMQWLLRHLENGKDALLR	22	Mygl-IA*24			1
GSHTIQEMYGCDVGSDGRLLRGYKQFAYDGHDYIALNDDLMTWTAADTAAQITLNKWEQAGAGEVSRAYLEGECVESLHRYLENGKDTLLR	4	Mygl-IA*150									1
GSHTIQLMYGCDLGSDGRLLRGYRQVAYNGRDYIALNDDLTTWTAADTAAQITQRKWEQAGDAKRRKAYLESMCVEWLRRYLENGKDALLR	20	Mygl-IA*75	1	1											1					1						1
GSHTIQSMYGCEVGSDGRLLRGYEQHAYDGRDYIALNEDLTTWTAADTAAQITRRKWEQTGVAEIHKAYLEDECVSWLLRHLENGKDALLR	19	Mygl-IA*91																								1
GSHTIQRLSGCEVGSDGRLLRGYYQNAYDGRDYIALNEDLTTWTAADTAAQITRRKWEQAGVAEREKAYLEGTCVQSLRRYLENGKDKLLR	14	Mygl-IA*151																											1	1
GSHTLQRIYGCEVGSDGRLLRGYTQFAYDGRDYIALNEDLRTWTAKDMAAQISQRKLEQAGVAERHKAYLEGTCLRWLRRYLENGKEALLR	14	Mygl-IA*69			1																												1
GSHTIQRVYGCDTGSDRRLLRGYNQFAYDGRDYIALNEDLKTWTAADTAAQITQRKWEQDGVAERFRTQMEGWCHESLLRYLEKGKDALLR	15	Mygl-IA*153			1																									1
GSHTIQKMYGCDVESDGSLLRGFYQYAYDGHDYLTLNEDLKTWTAADTAAQITRRKWEQTGAAERKKAYLEDECVPWLRRHLENGKDALLR	14	Mygl-IA*95																																1
GSHTIQWMSGCVTGSDGRLLRGYEQYAYDGRDYLVLNDDLTTWLASDTAAQITRRKWEQAGAADGQKAYLEGACLRWLRRYLENGKDTLLR	17	Mygl-IA*31											1	1																	1	1		1
GSHTIQRMYGCEVGSDGRLLRGYEQHAYDGRDYIALNDDLTTWTAADMAAQITQRKWEQAGDAESLKAYLEGKCVPWLRRYLENGKDALLR	13	Mygl-IA*41															1	1			1	1	1
GSHTIQWMDGCDVGSDGRLLRGYEQVAYDGHDYIALNEDLRTWTAADTAAQITQHKWEQAGTAERYKAYLEGTCVQSLLRYLENGKDELLR	7	Mygl-IA*101																								1
GSHTIQEMYGCDVGADGRLLRGYKQFAYDGHDYITLNDDLMTWTAADTAAQITLSKWEQAGAGEVSRAYLEGECVESLHRYLENGKDTLLR	4	Mygl-IA*154									1
GSHTIQMMYGCEMASDSSFLRGYSQQAYDGCDYLTLNEDLKTWTTADTAAQITRPKWEQAGAAERLKAELEGTCVQSLRRYLENGKDALLH	7	Mygl-IA*113			1																						1			1	1		1
GSHTIQWMYGCEVGSDGRLLRGYEQHAYDGGDYIALNEDLRTWTAADTAAQITRRKWEQAGVAERHKAYLEGECVQWLLRHLENGKDELLR	22	Mygl-IA*43																								1
GSHTIQEMYGCDVGADGRLLRGYKQFAYVGHDYIALNDDLMTWTAADTAAQITLSKWEQAGAGEVSRAYLEGECVESLHRYLENGKDTLLR	4	Mygl-IA*155															1	1					1										1
GSHTIQKMYGCDVGSDGRLLRGYKQFAYDGHDYIALNEDLKTWTAADTAAQITRRKWEQAGEAERLKAELEGECVQWLRRYLENGKDALLR	5	Mygl-IA*36					1
GSHTFQEVYGCEVGSDGRLLRGYEQYAYDGHDYIALNEDLKTWTAADTAAQITRRKWEQAGHAEDSRAYMEDECMQWLRRHLENGKDALLR	13	Mygl-IA*156	1	1									1	1						1												1
GSHTIQRMYGCEVGSDGRLLRGYKQFAYDGHDYIALNEDLTTWTAADTAAQITQRKWEQAGDAERWKAYLEDECVQWLRRYLENGKDALLR	5	Mygl-IA*157															1	1
VSHTIQLMYGCELLSDGRLNRGYYQHAYNGQDYLVLNGDLTTWSAADAAAQITRRKWEQIGEAERLKAYLEGMCVQDLLRYLENGKDALLR	9	Mygl-IA*62			1	1
GSHTIQRMYGCDVGSDGRLLRGYEQYAYDGQDYLTLNEDLTTWTAGDTAAQITRRKWEQAGDAEGQKAYLEDTCVQWLRRHLEKGKDALLR	13	Mygl-IA*158		1																												1
GSHTIQNMYGCEVGSDGRLLRGYEQRAYDGHDYIALNEDLTTWTAADTAAQITQRKWEQAGVAERLKAELEGECVQWLRRYLENGKDTLLR	7	Mygl-IA*67			1
GSHTIQEMYGCDVGADGRLLRGYKQFAYDGHDYIALNDDLMTWTAADTAAQITLSKWEQAGAGEVSRAYLEGECVESLHRYLENGKDALLR	4	Mygl-IA*159		1														1
GSHTIQWMYGCDVKSDGSLLRGYYQYAYDGHDYIALNEDLKTWTAADTAAQITQRKWEQDGVAEIHKAYLEDECVPWLRRYLENGKDTLLR	11	Mygl-IA*160																											1	1
GSHTFQRLYGCDVGSDGRLLRGYYQFAYDGRDYVALNEELTTWTAADTAAHITQHKWEQDGAAERWKAIMEGECLPWLHRYLEIGKDALLR	15	Mygl-IA*161															1	1					1
GSHTIQWMYGCEVGSDGRLLRGYEQHAYDGGDYIALNEDLRTWTAADTAAQITRRKWEQAGVAERHKAYLEGECMQWLLRHLENGKDELLR	22	Mygl-IA*42																																1
GSHTIQRVYGCDTGSDRRLLRGYNQFAYDGRDYIALNEDLKTWTAADTAAQITQRKWEQDGVAERFRTQMEGWCMESLLRYLEKGKDALLR	15	Mygl-IA*48/Mygl-IA*152		1											1		1	1		1	1	1	1		1						1	1
GSHTIQNMYGCEVGSDGRLLRGYKQLAYDGHDYIALNDDLTTWTAADTAAQITQRKWEQDGYAERKKAELEDTCVQWLRRYLENGKDALLR	10	Mygl-IA*162																															1
GSHTIQWMSGCVTGSDGRLLRGYEQYAYDGRDYLVLNDDLTTWLASDTAAQITRRKWEQAGAAEGQKAYLEGACLRWLRRYLENGKDTLLR	17	Mygl-IA*164								1		1																	1	1
GSHTIQLTYGCDVGSDGRLLRGYEQYAYDGHDYIALNEDLTTWTAADVMAQITQRKWEQDGFAERHKAYLEGRCVQSLRRYLENGKDALLR	8	Mygl-IA*165	1
DSHTYQWMSRCDVGSDGRLLRGHRQYAYDGLDHIALNDDLTTWTAADMAAQITQRKWEQNGYTEIARAYLEETCVEWLLRHLEHGKDALLR	3	Mygl-IA*23																				1
GSHTFQLMSGCQVRPDGRLLRGYYQFAYDSQDYLSLNDDRTTWTAEDTAAQITRRKWEQAGEAERLKAYLEGTCMQWLRRHLENGKDTLLR	2	Mygl-IA*166					1			1
GSHTIQMMYGCEVGSDGRLLHGYEQHAYDGRDYIALNDDLTTWTAADTAAQITRSKWEQAGDAEISRTYLEETCVKSLHRHLENGKDELLR	13	Mygl-IA*37/Mygl-IA*102	1		1		1			1
GSHTIQLLYGCEVGSDGRLLRGYEQYAYDGHDYIALNEDLKTWTAADTAAQITRRKWEQAGHAEDSRAYMEDECMQWLRRHLENGKDALLR	13	Mygl-IA*167														1
DSHTIQRMSGCEVGSDGRLLLGCYQFAYDGRDYLTLNEDLKTWTAEDTAAQITRRKWEQAGVAEIHKAYLEGTCVPWLRRYLENRKEALLR	19	Mygl-IA*168			1
GSHIIQRLSGCEVGSDGGLLRGYYQFAYDEQDYLTLNEDLKTWTAEDMAAQITQRKWEQAGVAESLKAYLEDTCVPWLRRYLENGKDTLLR	1	Mygl-IA*50							1
GSHSIQWTYGCVTGLDGRLLRGYNQYAYDGRDYIALNDDLITWTAADTAAQITRRKLEQTGEAERLKAYLEGECLQQLHRHLEKGKEALLR	2	Mygl-IA*169																1
GSHTIQWLSGCEVGSDGRLLRGYEQYAYDGHDYIALNEDLKTWTAADTAAQITQRKWEQDGYAERKKAELEDTCVQWLRRYLENGKDALLR	3	Mygl-IA*171																																1
GSHTIQRMCGCEVGSDGRLFRGYYQFAYDGRDYIALNEDLTTWTAADNAAQITQHKWEQAGTAERMKTELEGTCIQYLRRHLEKGKDALLR	14	Mygl-IA*121			1
GSHTIQRMYGCEVGSDGRLLRGYEQHAYDGRDYIALNEDLTTWTAADTAAQITQRKWEQAGDAESLKAYLEDECVPWLRRYLENGKDALLR	13	Mygl-IA*172			1

## Sheet: DQA nt
					COUNT_ALLELES	4	4	4	6	5	3	6	4	7	6	4	4	4	5	4	3	6	4	4	4	3	2	6	4	5	4	6	5	4	6	3	4
SEQUENCE	MD5	LENGTH	Provisional ID	Genbank Acc.	Allele name	s07	s08	s09	s10	s11	s12	s13	s14	s15	s16	s17	s18	s19	s20	s21	s22	s23	s24	s25	s26	s27	s28	s29	s30	s31	s32	s33	s34	s35	s36	s37	s38
GTGCTCAGCCCCTGTGGAGGTGAATTCGACATTAAGGCTGACCATGTTGGCTCCTATGGTATAACTACCTATCAGTCTTACGGCTCCAACGGCCAGTACACATTTGAATTTGATGGTGATGAATTGCTCTCTGTGGACTCAGATAAGAAGGAGACCGTCTGGAGGATTCCTGAGTTTGGCCACCTGGCAAGCTTTGACCCACAAGGTGGACTGCGAAATATAGCTACAGGAAAATTCAACTTGGACCTCCTGACTAAGAGGTCCAATTTTACCCCAGCTACCAACGAGGTTCCTGAGGTGACCGTGTTCCCCAAGGCCCCTGTGCTGC	d2c608c86eed69a19505b258896da802	328	DQA-159041/Clgl-DQA*39	MH018269.1	Clgl-DQA*39	1	1			1	1		1			1	1	1	1			1	1					1		1	1			1	1		1
ACGCTCAGCCCCTGTGGGGGTGAAGACGACATTGAGGCCGACCATATCGCTGCCTATGGTACACTTTTCTATCAGTCTTACGGATCCAACGGACAGTACTCAATGGAATTTGATGGTGATGAGGAGTTATATGTGGACTTGGATAAGAAAGAGACAATTTGGAGGATTCCCGAGTTTGGCCAACTAGTAACTTTTGACCCACAAGGTGGACTGCAAGGTATAGCTACAGGAAAACACAACTTGGGCATCCTGACTAAGAGCTCCAATTCTACCCCAGCTACCAATGAGGTTCCTGAGGTGACTGTGTTCCCCAAGTCCCCTGTGTTGC	0ac26a1f6591113e5f4f5717d77ca020	328	DQA-159042/Clgl-DQA*38	MH018268.1	Clgl-DQA*38				1											1				1	1	1	1
GTGCTCGGCCCCTGTGGGGGTGAATTCGACATTAAGGCCGACCATGTCGGCGCCTATGGTATAGAAATCTATCAGTCTTACGGACCCAGCGGCCAGTACACATTTGAATTTGATGGCGATGAGGTGTTCTATGTGGACTTGGGTAAGAAGGAAACAGTCTGGAGGATTCCTGAGTTTGGCCAGCTGACAAGCTTTGACCCACAAGGCGGACTGCAAGAGATAGCTACAGCAAAACACAACTTGGACGCCCTGATCAAAGAAACCAATTCTACCCCAACTACCAATGACATTCCTGAGGTGACCGTGTTCCCCAAGACCCCTGTGCTGC	1e6d8f0c8ae0a3daa63d61a4a81a9fed	328	DQA-159043/Clgl-DQA*49	MH018279.1	Clgl-DQA*49	1	1				1	1	1		1	1	1	1					1								1
GTGCTCGGCCCCTGTGGGGGTGAAGACGACATTAAGGCCAACCATGTCGGCACCTTTGGTACAGTTGTCTATCAGTCTTATGGACCCAATGGCCAGTTCACATGTGAATTTGATGGAGATGAGTTGTTATATGTGGACTTGGATAAGAAGGAGACTGTCTGGAGGATTCCCGAGTTTGGCCAACTGACAAGCTTGGACCCACAAGGCGGACTCCAATATATAGCTACAGCAAAAATCACCTTGGACGTCCTGACCAAGAGGTCCAATTCTACCCCAGTTACCAACAAGGTTCCTGAGGTGACCGTGTTCCCCAAGTCCCATGTGTTGC	b0a5ce3bf41446b9887fe32e9649b039	328	DQA-159044/Clgl-DQA*52	MH018282.1	Clgl-DQA*52			1	1																					1		1	1	1	1	1
ACGCTCAGCCCCTGTGGGGGTGAAGACGACGTTAAGGCCAACCATGTCGGCACCTTTGGTACAGTTGTCTATCAGTCTTATGGACCCAATGGCCAGTTCACATGTGAATTTGATGGAGATGAGTTGTTATATGTGGACTTGGATAAGAAGGAGACTGTCTGGAGGATTCCCGAGTTTGGCCAACTGACAAGCTTGGACCCACAAGGCGGACTCCAATATATAGCTACAGCAAAAATCACCTTGGACGTCCTGACCAAGAGGTCCAATTCTACCCCAGTTACCAACAAGGTTCCTGAGGTGACCGTGTTCCCCAAGTCCCATGTGTTGC	7ae81d048d35de4b401a3a580c8d091a	328	DQA-159045/DQA-774	OR424451	Clgl-DQA*73															1	1			1	1	1
GTGCTCAGCCCCTGTGGGGGTGAATTCGACGTTAAGGCCGACCATATCGGCGCCTATGGTATAGAAATCTATCAGTCTTACGGACCCAACGGCCAGTTCACATGTGAATTTGATGGTGATGAGTTGTTCTATGTGGACTTGGGTAAGAAGGAGACAGTCTGGAGGATTCCTGAGTTTAGCCAGCTGAGAAGCTTTGACCCACAAGGTGGACTGCGAGAGATGGCTACAGCAAAACACAACTTGGACGCCCTGACTAAGAGGTCCAATTCTACCCCAGCTACCAATGACATTCCTGAGGTAACTGTGTTCCCCAAGACCCCTGTGCTGC	569965416b819382419dc9d3b3469e17	328	DQA-159046/Clgl-DQA*37	MH018267.1	Clgl-DQA*37							1		1	1
GTGCTCAGCCCCTGTGGGGGTGAAGACGACATTAAGGCTGACCATGTTGGCACCTATGGTATAACTACCTATCAGTCTTACGGATCCAACGGGCAGTTCACAATGGAATTTGATGGCGATGAGGAGTTATATGTGGACTTGGGTAAGAAGGAGACAGTCTGGAGGATTCCTGAGTTTGGCCAGCTGAGAAGCTTTGACCCACAAGGTGGACTGCAAAATATAGCTGCAGGAAAATTCAACTTGGACCTTCTGACTAAGAGGTCCAATTTTACCCCAGCTACCAACGAGGCTCCTGAGGTGACTGTGTTCCCCAAGACCCCTGTGCTGC	4c4857e5f8dc17f8dbcc2e17ae8fe0f5	328	DQA-159047/Clgl-DQA*58	MH018288.1	Clgl-DQA*58	1	1				1	1	1		1	1	1	1					1								1
GTGCTCGGCCCCTGTAGGGGTGAATTCGACATTAAGGCCGACCATATCGCTGCCTATGGTACACTTTTCTATCAGTCTTATGGATCCAACGGACAGTACTCAATGGAATTTGATGGTGATGAGGAGTTATATGTGGACTTGGATAAGAAAGAGACAATTTGGAGGATTCCTGAGTTTGGCCAACTAATAACTTTTGACCCACAAGGTGGACTGCAAAATATAGCTACAGAAAAATACAACTTGAACCTCATGACTAAGAGGTCCAATTATACCCCGGCTACCAATGAGGTTCCTGAGGTGACCGTGTTCCCCAAGTCCCCTGTGTTGC	a50a538a2bf869e86421bb439e06eed2	328	DQA-159048/Clgl-DQA*59	MH018289.1	Clgl-DQA*59														1			1						1	1
GTGCTCAGCCCCTGTGGGGGTGAATTCGACGTTAAGGCCGACCATGTTGGCGCCTATGGTATAGAAATCTATCAGTCTTACGGACCCAACGGCCAGTTCACATGTGAATTTGATGGCGATGAGTTGTTCTATGTGGACTTGGGTAAGAAGGAGACAGTCTGGAGGATTCCTGAGTTTAGCCAGCTGAGAAGCTTTGACCCACAAGGTGGACTGCGAGAGATGGCTACAGCAAAACACAACTTGGACGCCCTGACTAAGAGGTCCAATTCTACCCCAGCTACCAATGACATTCCTGAGGTGACTGTGTTCCCCAAGACCCCTGTGCTGC	eda25520701ed6241cf016b537e5df8e	328	DQA-159049/DQA-778	OR424452	Clgl-DQA*74																											1	1
ATGCTCAGCCCCTGTGGGGGTGAATTCGACGTTAAGGCTGACCACATTGGCTCCTATGGTTTAAGCTTCTATCAGTCTCATCAACCCAACGGCCAGTACACATTTGAATTTGATGATGATGAGTTGTTCTACGTGGACTCAGATAAGAAGGAGACTGTCTGGAGGATTCCTGAATTTGGCCAACTGACAAGCTTTGACCCACAAGGTGGACTGCAAACTATAGCTGTAGCAAAACAGAGCTTGAATGTCATGATTCAGAGAACCAATTCTACCCCAGCTACCAACAAGGTTCCTGAGGTGACTGTGTTCCCCAAGGCCCCTGTGCTGC	d12f31adbc400ef6ea1972ea0c30f4aa	328	DQA-159052/Clgl-DQA*08:02	MH018259.1	Clgl-DQA*08:02	1	1			1			1			1	1	1	1			1	1					1		1	1			1	1		1
ACGCTCAGCCCCTGTGGGGGTGAAGACGACATTGAGGCTGACCATGTTGGCACCTATGGTATAACTACCTATCAGTCTTACGGATCCAACGGGCAGTTCACAATGGAATTTGATGGCGATGAGGAGTTATATGTGGACTTGGGTAAGAAGGAGACAGTCTGGAGGATTCCTGAGTTTGGCCAGCTGAGAAGCTATGACCCACAAGGTGGACTGCAAAATATAGCTGTAGAAAAATTCAACTTGGACCTTCTGACTAAGAGGTCCAATTTTACCCCAGCTACCAACGAGGTTCCTGAGGTGACTGTGTTCCCCAAGACCCCTGTGCTGC	488b5f0d049129395da726de6191f398	328	DQA-159051/Clgl-DQA*06:02	MH018255.1	Clgl-DQA*06:02				1											1				1	1	1	1
ACGTTCAGTCCCTGTGGGGGTGAAGACGACATTAAGGCTGACCATGTTGGCACCTATGGTATAACTACCTATCAGTCTTACGGATCCAACGGGCAGTTCACAATGGAATTTGATGGCGATGAGGAGTTATATGTGGACTTGGGTAAGAAGGAGACAATCTGGAGGATTCCTGAGTTTGGCCAGCTGAGAAGCTTTGACCCACAAGGTGGACTGCAAAATATAGCTGCAGGAAAATTCAACTTGGACCTTCTGACTAAGAGGTCCAATTTTACCCCAGCTACCAACGAGGCTCCTGAGGTGACCGTGTTCCCCAAGACCCCTGTGCTGC	38b53b586ca3123f8d3cb1e0d0b2ea7b	328	DQA-159050/Clgl-DQA*07:01	MH018256.1	Clgl-DQA*07:01			1	1																					1		1	1	1	1	1
ATGCTCAGCCCCTGTGGGGGTGAATTCGACGTTAAGGCCGACCATATCGGCGCCTATGGTATAGAAATCTATCAGTCTTACGGACCCAACGGCCAGTACACATTTGAATTTGATGGCGATGAGAAGTTCTATGTGGACTTGGATAAGAAGGAGATAGTCTGGAGGATTCCTGAGTTCAGCCAGCTGATGAGCTTTGACCCACAAGGTGGACTGCGAGAGATGGCTACAGCAAAACACAACTTGGACGCCCTGACTAAGAGGTCCAATTCTACCCCAGCTACCAATGACATTCCTGAGGTAACTGTGTTCCCCAAGACCCCTGTGCTGC	908cfe89208b42febc157f936faeca55	328	DQA-159053/Clgl-DQA*44	MH018274.1	Clgl-DQA*44									1																							1
GTGCTCAGCCCCTGTGGGGGTGAATTCGACGTTAAGGCTGACCACATTGGCTCCTATGGTTTAAGCTTCTATCAGTCTCATCAACCCAACGGCCAGTACACATTTGAATTTGATGGTGATGAGTTGTTCTACGTGGACTCAGATAAGAAGGAGACTGTCTGGAGGATTCCTGAATTTGGCCAACTGACAAACTTTGACCCACAAGGTGGACTGCAAACTATAGCTGTAGCAAAACAGTGCTTGAATGCCATGATTCAGAGAACCAATTCTACCCCAGCTACCAACAAGGTTCCTGAGGTGACCGTGTTCCCCAAGGCCCCTGTGCTGC	cfe9f9b61e5b9ec738df14d858c0ab61	328	DQA-159054/Clgl-DQA*54	MH018284.1	Clgl-DQA*54														1			1						1	1			1	1
GTGCTCGTCCCCTGTGGGGGTGAAGACGACATTGAGGCTGACCATATTGCTGCCTATGGTACACTTTTCTATCAGTCTTACGGATCCAACGGACAGTACTCAATGGAATTTGATGGTGATGAGGAGTTATATGTGGACTTGGATAAGAAAGAGACAATTTGGAGGATTCCCGAGTTTGGCAAACTAATAACTTTTGACCCACAAGGTGGACTGCAAAATATAGCTACAGGAAAACACAACTTGGGCATCCTGACTAAGAGCTCCAATTCTACCCCAGCTACCAATGAGGTTCCTGAGGTGACTGTGTTCCCCAAGGCCCCTGTGTTGC	057d4e7d6f29d5a78e15b922b141427f	328	DQA-159055/Clgl-DQA*63	MH018293.1	Clgl-DQA*63																								1
GTGCTCAGCCCCTGTGGGGGTGAAGACGACATTAAGGCTGACCATGTTGGCTTCTATGGTATAAATTTCTATCATTCTTACGGACCCAATGGCCAGTTCACAGTTGAATTTGATGGTGATGAGGAGTTCTATGTGAACTTGGATAAGAGGGAGACAGTCTGGAGGATTCCTGAGTTTGGCCAGCTGAGAAGCGTTGACCCACAAGGTGCAGTGCAAAATATAGCCACAGGAAAATTCAACTTGGACATATGGATTAAAGAGTCCAATTCTACCCCAGCTACCAACGAGATTCCTGAGGTGACCGTGTTCTCCAAATCCCCTGTGCTGC	d3baadd23f03691ac71dc36d22b876e3	328	DQA-159056/Clgl-DQA*61	MH018291.1	Clgl-DQA*61														1			1						1	1
GTGCTCGGCCCCTGTGGGGGTGAAGGCGACATTGAGGCTGACCACATTGGCTCCTATGGTATAGACTTCTATCAGTCTTATGGACCCAATGGCCAGTACACAATGGAATTTGATGGTGATGAGAAGTTCTATGTGGACTTGGATAAGAAGGAGACTGTCTGGAGGATTCCTGAGTTTGGCCAACTGACAAGCTATGACCCACAAGGTGGACTGCAAAATATAGCTATAGCAAAACACAACTTGGACATCCTGATTAAAGACTCCAATTCTACTCCAGCTACCAACAAGGTTCCTGAGGTGACCGTGTTCCCCAAGTCCCCTGTGCTGC	9a78c717eea63f35287750cf84b06f32	328	DQA-159059/Clgl-DQA*21	MH018263.1	Clgl-DQA*21									1						1	1			1	1												1
GTGCTCGGCCCCTGTGGGGGTGAATTCGACATTAAGGCCGACCATGTCGGCGCCTATGGTATAGAAATCTATCAGTCTTACGGACCCAGCGGCCAGTACACATTTGAATTTGATGGCGATGAGTTGTTCTATGTGGACTTGGGTAAGAAGGAAACAGTCTGGAGGATTCCTGAGTTTGGCCAGCTGACAAGCTTTGACCCACAAGGCGGACTGCAAGAGATAGCTACAGCAAAACACAACTTGGACGCCCTGATCAAAGAAACCAATTCTACCCCAACTACCAATGACATTCCTGAGGTGACCGTGTTCCCCAAGACCCCTGTGCTGC	ff430d3bbd18118acf78fc84d262f7b0	328	DQA-159058/Clgl-DQA*62	MH018292.1	Clgl-DQA*62			1	1																					1		1	1		1	1
GTGCTCAGCCCCTGTGGGGGTGAAGACGACATTGAGGCCGACCATGTCGGCACCTTTGGTACAGTTGTCTATCAGTCTTACGGACCCAATGGCCAGTACACAATGGAATTTGATGGCGATGAATTGCTCTATGTGGACTTGGATAAGAAGGAGACCGTCTGGAGGATTCCCGAGTTTGGCCAACTGGCAAGCTATGACCCACAAGGCGGACTCCAATATATAGCTACAGCAAAATTCAACTTGGATGTCCTGACCAAGATGTCGAATTCTACCCCAGCTACCAACAAGGTTCCTGAGGTGACCGTGTTCCCCAAGTTCCATGTGTTGC	46422fdd81bc8a803cad20fbab8db167	328	DQA-159057/Clgl-DQA*40	MH018270.1	Clgl-DQA*40					1
ACGTTCAGTCCCTGTGGGGGTGAAGACGACATTAAGGCTGACCATGTTGGCACCTATGGTATAACTACCTATCAGTCTTACGGATCCAACGGGCAGTTCACAATGGAATTTGATGGCGATGAGGAGTTATATGTGGACTTGGGTAAGAAGGAGACAATCTGGAGGATTCCTGAGTTTGGCCAGCTGAGAAGCTTTGACCCACAAGGTGGACTGCAAAATATAGCTGCAGGAAAATTCAACTTGGACCTTCTGACTAAGAGGTCCAATTTTACCCCAGCTACCAACGAGGTTCCTGAGGTGACTGTGTTCCCCAAGACCCCTGTGCTGC	9360271bf08099565b3375667994e017	328	DQA-159060/Clgl-DQA*07:02	MH018257.1	Clgl-DQA*07:02			1
GTGCTCAGCCCCTGTGGGGGTGAAGACAACGTTAAGGCTGACCACATTGGTTCCTATGGTATAACTGTCTATCAGTCTTATGGACCCAACGGCCAGTACACATTTGAATTTGATGGTGATGAATTGTTCTATGTGGACTTGCATAAAAAGGAGACCGTCTGGTGGATTCCTGAGTTTGGCCAGCTGACAAGCTTTGACCCACAAGGTGGACTGGGAGAGATAGCTAAAGCAAAACACAACTTGAACTTACTGACTAAAGACTCCAATTCTACCATAACTATCAATGATGTGCCTGAGGTGACCGTGTTCCCCAAGTCCCCTGTGCTGC	2ec498a4552fa44d3bb265a02ae6a291	328	DQA-159061/Clgl-DQA*51	MH018281.1	Clgl-DQA*51					1
GTGCTCGGCCCCTGTGGGGGTGAAGACGACATTAAGGCTGACCATGTTGGCTTCTATGGTATAAATTTCTATCATTCTTACGGACCCAATGGCCAGTTCACATTTGAATTTGATGGTGATGAGGAGTTCTATGTGGACTTGGATAAGAGGGAGACAGTCTGGAGGATTCCTGAGTTTGGCCAGCTGAGAAGCTTTGACCCACAAGGTGCAGTGCAAAATATAGCCACAGGAAAATTCAACTTGGACATATGGATTAAAGAGTCCAATTCTACCCCAGCTACCAACGAGATTCCTGAGGTGACCGTGTTCTCCAAGTCCCCTGTGCTGC	14ee8cec17c1caf2c600939dcb639604	328	DQA-159068/Clgl-DQA*42	MH018272.1	Clgl-DQA*42							1		1	1
GTGCTCAGCCCCTGTGGGGGTGAAGGCGACATTGAGGCTGATCATGTTGGCTCCTATGCTATAGACTTCTATCAGTCTTACGGACCCAGCGGCCAGTACACAATGGAATTTGATGGCGATGAGGAGTTGTATGTGGACTTGGATAAGAAGGAAACTGTCTGGAGGATTCCTGAGTTTGGCCAGCTGATAAGCTTTGACCCACAAGGTGGACTGCAAAATATAGCTATAGCAAAACACAACTTGGACATCCTGATTAAAGACTCCAATTCTACCCCAGCTACCAACAAGGTACCTGAGGTGACTGTGTTCTCCAAGTCCCCTGTGCTGC	b36320ee3065cca2cba9e96de778418f	328	DQA-159100/Clgl-DQA*53	MH018283.1	Clgl-DQA*53					1
GTGCTCAGCCCCTGTGGGGGTGAATTCGACGTTAAGGCCGACCATATCGGCGCCTATGGTATAGAAATCTATCAGTCTTACGGACCCAACGGCCAGTACACATTTGAATTTGATGGCGATGAGAAGTTCTATGTGGACTTGGATAAGAAGGAGATAGTCTGGAGGATTCCTGAGTTCAGCCAGCTGATGAGCTTTGACCCACAAGGTGGACTGCGAGAGATGGCTACAGCAAAACACAACTTGGACGCCCTGACTAAGAGGTCCAATTCTACCCCAGCTACCAATGACATTCCTGAGGTAACTGTGTTCCCCAAGACCCCTGTGCTGC	185d9939c2008a11918884128119a6fb	328	DQA-159096/DQA-807	OR424453	Clgl-DQA*44:02									1
GTGCTCGGCCCCTGTGGGGGTGAAGACGACATTAAGGCCAACCACATTGGCTCCTATGGTATTATTGTCTATCAGTCTTACGGACCCAACGGCCAGTACACATTTGAATTTGATGGTGACGAGGAGTTCTATGTGGACTTAGATAAGAAGGAGACAGTCTGGAGGATTCCTGAGTTTGGTCGACTGCTATACTTTGACCCACAACGTGGACTGCAGAGTATAGCTATAGTAAAACAGTACTTGGACCCCCTGACTAAGCAATCCAATTCTACCCCAGCTACCAACGAGGTTCCTGAGGTGACCGTGTTCCCCAAGTCCCCTGTGCTGC	acb0ca3c277a3d10cc81c416f6bd06c8	328	DQA-159112/Clgl-DQA*35	MH018266.1	Clgl-DQA*35							1		1	1
GTGCTCAGCCCCTGTGGGGGTGAATTCGACGTTAAGGCTGACCACATTGGCTCCTATGGTTTAAGCTTCTATCAGTCTCATCAACCCAACGGCCAGTACACATTTGAATTTGATGGTGATGAGTTGTTCTACGTGGACTCAGATAAGAAGGAGACTGTCTGGAGGATTCCTGAATTTGGCCAACTGACAAGCTTTGACCCACAAGGTGGACTGCAAACTATAGCTGTAGCAAAACAGAGCTTGAATGTCATGATTCAGAGAACCAATTCTACCCCAGCTACCAACAAGGTTCCTGAGGTGACCGTGTTCCCCAAGGCCCCTGTGCTGC	6c7ef9ce9763deb401440d1292fef596	328	DQA-159123/Clgl-DQA*19:02	MH018261.1	Clgl-DQA*19:02							1		1	1
GTGCTCAGCCCCTGTGGGGGTGAATTCGACGTTAAGGCTGACCACATTGGCTCCTATGGTTTAAGCTTCTATCAGTCTCATCAACCCAACGGCCAGTACACATTTGAATTTGATGATGATGAGTTGTTCTACGTGGACTCAGATAAGAAGGAGACTGTCTGGAGGATTCCTGAATTTGGCCAACTGACAAGCTTTGACCCACAAGGTGGACTGCAAACTATAGCTGTAGCAAAACAGAGCTTGAATGTCATGATTCAGAGAACCAATTCTACCCCAGCTACCAACAAGGTTCCTGAGGTGACTGTGTTCCCCAAGGCCCCTGTGCTGC	f13c0d34c4ef82b05d0f6052e5ef976d	328	DQA-159118/Clgl-DQA*08:01	MH018258.1	Clgl-DQA*08:01																	1						1
ACGCTCAGCCCCTGTGGGGGTGAAGACGACGTTAAGGCCAACCATGTCGGCACCTTTGGTACAGTTGTCTATCAGTCTTATGGACCCAATGGCCAGTACACAATGGAATTTGATGGTGATGAGAAGTTCTATGTGGACTTGGATAAGAAGGAGACTGTCTGGAGGATTCCCGAGTTTGGCCAACTGACAAGCTTGGACCCACAAGGCGGACTCCAATATATAGCTACAGCAAAAATCACCTTGGACGTCCTGACCAAGAGGTCCAATTCTACCCCAGTTACCAACAAGGTTCCTGAGGTGACCGTGTTCCCCAAGTCCCATGTGTTGC	5d359faa03dc9e2d05b9ebc4a06d3eca	328	DQA-159585/DQA-926	OR424454	Clgl-DQA*75																1
GTGCTCAGCCCCTGTGGGGGTGAATTCGACGTTAAGGCCGACCATGTTGGCGCCTATGGTATAGAAATCTATCAGTCTTACGGACCCAGCGGCCAGTACACATTTGAATTTGATGGCGATGAGTTGTTCTATGTGGACTTGGGTAAGAAGGAAACAGTCTGGAGGATTCCTGAGTTTGGCCAGCTGACAAGCTTTGACCCACAAGGCGGACTGCAAGAGATAGCTACAGCAAAACACAACTTGGACGCCCTGATCAAAGAAACCAATTCTACCCCAACTACCAATGACATTCCTGAGGTGACCGTGTTCCCCAAGACCCCTGTGCTGC	3789ab918c953796c6e27de9cbad59e3	328	DQA-159553/DQA-928	OR424455	Clgl-DQA*76																											1
ACGCTCAGCCCCTGTGGGGGTGAAGACGACATTGAGGCTGACCATGTTGGCACCTATGGTATAACTACCTATCAGTCTTACGGATCCAACGGGCAGTTCACAATGGAATTTGATGGCGATGAGGAGTTATATGTGGACTTGGGTAAGAAGGAGACAATCTGGAGGATTCCTGAGTTTGGCCAGCTGAGAAGCTTTGACCCACAAGGTGGACTGCAAAATATAGCTGCAGGAAAATTCAACTTGGACCTTCTGACTAAGAGGTCCAATTTTACCCCAGCTACCAACGAGGCTCCTGAGGTGACCGTGTTCCCCAAGACCCCTGTGCTGC	d6fbe21b1eeb930d5a6691c4b3748d35	328	DQA-159815/DQA-953	OR424456	Clgl-DQA*07:03				1
GTGCTCAGCCCCTGTGGGGGTGAATTCGACATTAAGGCCGACCATGTCGGCGCCTATGGTATAGACTTCTATCAGTCTTACGGACTCAACGGCCAGTACACAATGGAATTTGATGGTGATGAGTTGTTCTATGTGGACTTGGATAAGAAGGAGACCGTCTGGAGGATTCCTGAGTTTGGCCAGCTGACAAGCTATGACCCACAAGGCGGACTGCAACAGATAGCTATAGCAAAACACAACTTGGACACCCTGATTAAGAGGTCCAATTCTACCCCAACTACCAATGACATTCCTGAGGTGACCGTGTTCCCCAAGGCCCCTGTGCTAC	f0e1b2d175841baab05c2bcf2be415af	328	DQA-159260/Clgl-DQA*70	MH018300.1	Clgl-DQA*70																														1

## Sheet: DQA aa (2nd exon)
		COUNT_ALLELES	4	4	3	5	5	3	6	4	6	6	4	4	4	5	4	3	5	4	4	4	3	2	5	4	5	4	5	5	4	6	3	4
SEQUENCE aa	Supertype	Allele name(s)	s07	s08	s09	s10	s11	s12	s13	s14	s15	s16	s17	s18	s19	s20	s21	s22	s23	s24	s25	s26	s27	s28	s29	s30	s31	s32	s33	s34	s35	s36	s37	s38
DHVGSYGITTYQSYGSNGQYTFEFDGDELLSVDSDKKETVWRIPEFGHLASFDPQGGLRNIATGKFNLDLLTKRSNFTPATN	9	Clgl-DQA*39	1	1			1	1		1			1	1	1	1			1	1					1		1	1			1	1		1
DHIAAYGTLFYQSYGSNGQYSMEFDGDEELYVDLDKKETIWRIPEFGQLVTFDPQGGLQGIATGKHNLGILTKSSNSTPATN	3	Clgl-DQA*38				1											1				1	1	1	1
DHVGAYGIEIYQSYGPSGQYTFEFDGDEVFYVDLGKKETVWRIPEFGQLTSFDPQGGLQEIATAKHNLDALIKETNSTPTTN	11	Clgl-DQA*49	1	1				1	1	1		1	1	1	1					1								1
NHVGTFGTVVYQSYGPNGQFTCEFDGDELLYVDLDKKETVWRIPEFGQLTSLDPQGGLQYIATAKITLDVLTKRSNSTPVTN	4	Clgl-DQA*52/Clgl-DQA*73			1	1											1	1			1	1	1				1		1	1	1	1	1
DHIGAYGIEIYQSYGPNGQFTCEFDGDELFYVDLGKKETVWRIPEFSQLRSFDPQGGLREMATAKHNLDALTKRSNSTPATN	2	Clgl-DQA*37							1		1	1
DHVGTYGITTYQSYGSNGQFTMEFDGDEELYVDLGKKETVWRIPEFGQLRSFDPQGGLQNIAAGKFNLDLLTKRSNFTPATN	1	Clgl-DQA*58	1	1				1	1	1		1	1	1	1					1								1
DHIAAYGTLFYQSYGSNGQYSMEFDGDEELYVDLDKKETIWRIPEFGQLITFDPQGGLQNIATEKYNLNLMTKRSNYTPATN	3	Clgl-DQA*59														1			1						1	1
DHVGAYGIEIYQSYGPNGQFTCEFDGDELFYVDLGKKETVWRIPEFSQLRSFDPQGGLREMATAKHNLDALTKRSNSTPATN	2	Clgl-DQA*74																											1	1
DHIGSYGLSFYQSHQPNGQYTFEFDDDELFYVDSDKKETVWRIPEFGQLTSFDPQGGLQTIAVAKQSLNVMIQRTNSTPATN	7	Clgl-DQA*08:02/Clgl-DQA*08:01	1	1			1			1			1	1	1	1			1	1					1		1	1			1	1		1
DHVGTYGITTYQSYGSNGQFTMEFDGDEELYVDLGKKETVWRIPEFGQLRSYDPQGGLQNIAVEKFNLDLLTKRSNFTPATN	1	Clgl-DQA*06:02				1											1				1	1	1	1
DHVGTYGITTYQSYGSNGQFTMEFDGDEELYVDLGKKETIWRIPEFGQLRSFDPQGGLQNIAAGKFNLDLLTKRSNFTPATN	1	Clgl-DQA*07:01/Clgl-DQA*07:02/Clgl-DQA*07:03			1	1																					1		1	1	1	1	1
DHIGAYGIEIYQSYGPNGQYTFEFDGDEKFYVDLDKKEIVWRIPEFSQLMSFDPQGGLREMATAKHNLDALTKRSNSTPATN	11	Clgl-DQA*44/Clgl-DQA*44:02									1																							1
DHIGSYGLSFYQSHQPNGQYTFEFDGDELFYVDSDKKETVWRIPEFGQLTNFDPQGGLQTIAVAKQCLNAMIQRTNSTPATN	7	Clgl-DQA*54														1			1						1	1			1	1
DHIAAYGTLFYQSYGSNGQYSMEFDGDEELYVDLDKKETIWRIPEFGKLITFDPQGGLQNIATGKHNLGILTKSSNSTPATN	3	Clgl-DQA*63																								1
DHVGFYGINFYHSYGPNGQFTVEFDGDEEFYVNLDKRETVWRIPEFGQLRSVDPQGAVQNIATGKFNLDIWIKESNSTPATN	5	Clgl-DQA*61														1			1						1	1
DHIGSYGIDFYQSYGPNGQYTMEFDGDEKFYVDLDKKETVWRIPEFGQLTSYDPQGGLQNIAIAKHNLDILIKDSNSTPATN	6	Clgl-DQA*21									1						1	1			1	1												1
DHVGAYGIEIYQSYGPSGQYTFEFDGDELFYVDLGKKETVWRIPEFGQLTSFDPQGGLQEIATAKHNLDALIKETNSTPTTN	11	Clgl-DQA*62/Clgl-DQA*76			1	1																					1		1	1		1	1
DHVGTFGTVVYQSYGPNGQYTMEFDGDELLYVDLDKKETVWRIPEFGQLASYDPQGGLQYIATAKFNLDVLTKMSNSTPATN	4	Clgl-DQA*40					1
DHIGSYGITVYQSYGPNGQYTFEFDGDELFYVDLHKKETVWWIPEFGQLTSFDPQGGLGEIAKAKHNLNLLTKDSNSTITIN	10	Clgl-DQA*51					1
DHVGFYGINFYHSYGPNGQFTFEFDGDEEFYVDLDKRETVWRIPEFGQLRSFDPQGAVQNIATGKFNLDIWIKESNSTPATN	5	Clgl-DQA*42							1		1	1
DHVGSYAIDFYQSYGPSGQYTMEFDGDEELYVDLDKKETVWRIPEFGQLISFDPQGGLQNIAIAKHNLDILIKDSNSTPATN	6	Clgl-DQA*53					1
NHIGSYGIIVYQSYGPNGQYTFEFDGDEEFYVDLDKKETVWRIPEFGRLLYFDPQRGLQSIAIVKQYLDPLTKQSNSTPATN	12	Clgl-DQA*35							1		1	1
DHIGSYGLSFYQSHQPNGQYTFEFDGDELFYVDSDKKETVWRIPEFGQLTSFDPQGGLQTIAVAKQSLNVMIQRTNSTPATN	7	Clgl-DQA*19:02							1		1	1
NHVGTFGTVVYQSYGPNGQYTMEFDGDEKFYVDLDKKETVWRIPEFGQLTSLDPQGGLQYIATAKITLDVLTKRSNSTPVTN	4	Clgl-DQA*75																1
DHVGAYGIDFYQSYGLNGQYTMEFDGDELFYVDLDKKETVWRIPEFGQLTSYDPQGGLQQIAIAKHNLDTLIKRSNSTPTTN	7	Clgl-DQA*70																														1

## Sheet: DQB nt
					COUNT_ALLELES	4	4	5	5	5	3	7	5	7	7	4	4	4	5	4	2	4	4	4	4	4	3	5	6	4	4	7	7	5	5	3	5
SEQUENCE	MD5	LENGTH	Provisional ID	Genbank Acc.	Allele name	s07	s08	s09	s10	s11	s12	s13	s14	s15	s16	s17	s18	s19	s20	s21	s22	s23	s24	s25	s26	s27	s28	s29	s30	s31	s32	s33	s34	s35	s36	s37	s38
GCTGAGCAGCCCAGGCACCGAGGGCAGAGACTCCCCAAGGGATTTCGTGTACCAGTTCAAGTGCCAGTGCTACTACACCAACGGGACGCAGCACGTGCGGTATGTGACTAGAAGGATCTACAACCAAGAGGAGGTCGTGCGCTTCGACAGCGACGTAGGCGAGTTCCGCGCGGTGACCGAGCTGGGGCGTCGGCATGCCAAGTACTGGAACAGCCAGAAGGACTACCTGGAGCTGGTGCGGGCCGAGATAGAC	140a6b67c03f940f40db7116d8c09c47	253	DQB-85355/Mygl-DQB*52	MH018327.1	Mygl-DQB*52									1						1	1			1	1	1			1								1
GCTGAGCAGCCAGGGCACCCAGGGCAGAGACTCCCCAAGGGATTTCGTGTTCCAGTTCAGAGGCCTGTGCTACTACACCAACGGGACGCAGCACATGCGGGGTGTGGACAGATACATCTACAACCGGGAGGAGTTCGTGCGCTACGACAGCGACGTGGGCAAGTTCATTGCGGTGACCGAGCTGGGGCGGTCGTGGGCCGAGTACTTCAACAGCCAGAAGGACATCCTGGAGCGGAAGCGGGCTGAGATGGAC	1fff807732d676ed9c7e953a87782877	253	DQB-85356/Mygl-DQB*54	MH018329.1	Mygl-DQB*54	1	1				1	1	1		1	1	1	1					1								1
GCTGAGCAGTCCAGGCACTGAGGGCAGAGACTCCCCAAGGGATTTCGTGTACCAGTTCAAGGGCCTGTGCTACTACACCAACGGGACGCAGCATGTGCGGCTTGTGATCAGAAAATTCTACAACCGGGACGAGATCGTGCGCTACGACAGCGAAGTGGGCGAGTACCGCGCGGTGACCGAGCTGGGGCGGCCGGACGCCGAGTACTGGAACAGCCAGAAGGACTTCCTGGAGGGGACGCGGGCCGAGGTAGAC	a9fd5728efc42da336a1204f94b2520b	253	DQB-85357/Mygl-DQB*15	MH018310.1	Mygl-DQB*15	1	1						1			1	1	1	1			1	1					1		1	1			1	1		1
GCTAAGTGGCCCGGGCACCGAGGGCAGAGACTCCCCAAGAGATTTCGTGATGCAGTTAGTGAGCCACTGCTATTACACCAACGGGACGCAGCACATAAGGCTTGTGTCGAGCTACGTCTACAACCAGGAGGAGGTTGTGCGCTTCGACAGTGACGTGGGCGAGTTCCGCGCGGTGACCGAGCTGGGGCGGCCGGACGCCGAGTACTTCAACAGCCAGAAGGACTATCTGGAGCAGAAGCGGGCCGCGGTGGAC	9f6ca47f0a9379746857563cecbefe7b	253	DQB-85358/Mygl-DQB*41	MH018316.1	Mygl-DQB*41	1	1						1			1	1	1	1			1	1					1		1	1			1	1		1
GCTGAGCAGCCCAGTGGCCGAGGGCAGAGACTCCCCAAGGGATTTCGTGATCCAGTTCAAGGCCCAGTGCTACTACATCAACGGAACGCAGCGCGTGCGGTATGTGAGCAGGTACATCTACAACCAGGAGGAGTACGCGCGCTTCGACAGCGACGTGGGCGAGTACCGCGCGGTGAACGAGCTGGGGCGGCCTGACGCCGAGTACTTCAACAGCCAAAAGGACATCCTGGAGCAGTCGCGGGCCGAGACAGAC	2a0e55789aed61394bef227127d0fbc8	253	DQB-85359/Mygl-DQB*06	MH018305.1	Mygl-DQB*06			1	1																					1		1	1	1	1	1
GCTGAGCAGCCTGGTGGCTGAGGGCAGAGACTCCCCAAGGGATTTCGTGTTCCAGCACAAGTGCCTGTGCTACTACACCAACGGGACGCAGCGCGTGCGGTATGTGGTCAGGTACATCTACAACCGGGAGGAGTACGCGCGCTACGACAGCGACGTGGACGAGTACCGCGCGGTGAACGAGCTGGGGCGGCCGGACGCCAAGTACTGGAACAGCCAGAAGGACGTCCTGGAGAGGACGCGGGCCGAGATAGAC	d5e1908f3abd947cf305b558768452c9	253	DQB-85360/Mygl-DQB*02	MH018304.1	Mygl-DQB*02	1	1	1	1		1	1	1		1	1	1	1					1							1	1	1	1	1	1	1
GCTAAGTGGCCCGGGCACCGAGGGCAGAGACTCCCCAAGAGATTTCGTGATGCAGTTAGTGAGCCACTGCTATTACACCAACGGGACGCAGCGCATAAGGCTTGTGGCGAGCTACGCCTACAACCAGGAGGAGGTCGTGCGCTTCGACAGTGACGTGGGCGAGTTCCGCGCGGTGGCCGAGCTGGGGCGGTCGTGGGCCGAGGACTTCAACAGTCGGAAGGACTACCTGGAGCAGATGCGGGACGCGGTGGAC	c9447309a15ab298e39e9ed7fe5fc0f9	253	DQB-85362/Mygl-DQB*01	MH018303.1	Mygl-DQB*01														1			1						1	1			1	1
GCTGAGCAGCCTGGGCACTGAGGGCAGAGACTCCCCAAGGGATTTCCTGTTCCAGTACAAGGGCCTGTGCTACTACACCAACGGGACGCAGCACGTGCGGGGTGTGGACAGATACATCTACAACCGGGAGGAGTTCGTGCGCTTCGACAGCGATGTGGGCGAGTTCCGCGCGGTGACCGAGCTGGGGCGGTCGTGGGCCGAGGACTTCAACAGCCAGAAGGACTATCTGGAGCAGAAGCGGGCCGAGACGGAC	7da8ef46ebee1de1597923e7c2228003	253	DQB-85361/Mygl-DQB*42	MH018317.1	Mygl-DQB*42				1											1				1	1	1	1
GCTGAGCAGCCTGGTGGCCGAGGGCAGAGACTCCCCAAGGGATTTCGTGGTCCAGCACAAGTGCCAGTGCTACTACACCAACGGGACGCAGCGCGTGCGGTATGTGAGCAGGTACATCTACAACCGGGAGGAGTACGCGCGCTACGACAGCGACGTGGACGAGTACCGCGCAGTGAACGAGCTGGGGCGGCCGGACGCCAAGTACTGGAACAGCCAGAAGGACATCCTGGAGCGGACGCGGGCCGAGATAGAC	d927ed9f48e9a55d293fa140a5786371	253	DQB-85363/Mygl-DQB*46	MH018321.1	Mygl-DQB*46				1											1				1	1	1	1
GCTGAGCAGCAGCCCAGGGGCCGAGGGCAGAGACTTCCCAAGGGATTTCGTGATCCAGTACAAGACCGGCTGTTACTACACAAATGGGACGCAGCGCGTGCGGCTTGTGGACAGACACATCTACAACCGGGAAGAGCAGTTTCGCTACGACAGCGATGTGGGCAAGTTCATCGCGGTGACCGAGATGGGGCGTCGGCAGGCCGAGTACTTCAACAGCCAGAAGGACATCCTGGAGCAGATGCGGGCTGCGATAGAC	5b2ae53fa4012689ddd0012a7a42c860	256	DQB-85364/Mygl-DQB*08	MH018306.1	Mygl-DQB*08														1			1						1	1
GCTAAGTGGCCCGGGCACCGAGGGCAGAGACTCCCCAAGAGATTTCGTGATGCAGTTAGTGAGCCACTGCTATTACACCAACGGGACGCAGCACATAAGGCTTGTGGCGAGCTACGTCTACAACCAGGAGGAGTTCGTGCGCTTCGACAGTGACGTGGGCGAGTTCCGCGCGGTGACCGAGCTGGGGCGGTCGTGGGCCGAGTACTTCAACAGCCAGAAGGACATCCTGGAGCGGGCGCGGGCCGAGACAGAC	03be4170bc9fba591ca99482296d2443	253	DQB-85366/Mygl-DQB*50	MH018325.1	Mygl-DQB*50																								1
GCTGAGCAGCCAGGGCACCCAGGGCAGAGACTCCCCAAGGGATTTCGTGTTCCAGTTCAGAGGCCTGTGCTACTACACCAACGGGACGCAGCACATGCGGCACGTGGACAGATACTTCTACAACCGGGAGGAGTTCTTGCGCTACGACAGCGACGTGGGCGAGCACCGCGCGGTGACCGAGCTGGGGCGGTCGTGGGCCGAGGACTTCAACAGCCAGAAGGACTTCATGGAGCAGAAGCGGGCTGGGATGGAG	90794091a896084001dd5405fb925648	253	DQB-85365/Mygl-DQB*63	MH018338.1	Mygl-DQB*63			1	1																							1	1	1	1	1
GCTGAGCAGCAGTCCAGGGGCCGAGGGCAGAGACTTCCCAAGGGATTTCGTGATCCAGTACAAGACCTGCTGTTACTACACAAATGGGACGCAGCGCGTGCGGCTTGTGGGCAGACACATCTACAACCGGGAAGAGCAGTTTCGCTACGACAGCGATGTGGGCAAGTTCATCGCGGTGACCGAGATGGGGCGTCGGCAGGCCGAGTACTTCAACAGCCAGAAGGACATCCTGGAGCGGACGCGGGCCGAGATAGAC	73afb902618f9c649a6c01bad638f3d5	256	DQB-85367/Mygl-DQB*40	MH018315.1	Mygl-DQB*40							1		1	1
GCTGAGCAGCCCGGGGGCCGCAGGCGGAGACTCCCCAAGGGATTTCGTGATCCAGATAAAGGGCCTGTGCTACTACATCAACGGGACGCAGCACGTGCGGGGTGTGGACAGATACATCTACAACCAGGAGGAGTTCTTGCGCTTCGACAGCGACGTGGGCGAGTACCGCGCGGTGACCGAGCTGGGGCGGCCCTCAGCCGAGTACTACAACAGCCAGAAGGAGCACCTGGAGCAGAAGCGGGCCGAGACGGAC	f87fdd07bdd2bd75f5cd78df0cc57818	253	DQB-85369/Mygl-DQB*47	MH018322.1	Mygl-DQB*47					1
GCTGAGCAGCCTGGGCACCGAGGGCAGAGACTCCCCAAGGGATTTCGTGCACCAGTTAGTGAGCCACTGTTACTTCACCAACGGGACGCAGCACATACGGCTTGTAGTGAGCTACGTCTACAACCAGGAGGAATTCGTGCGCTTCGACAGTGATGTGGGCGAGTTCCGCGAGGTGACCGAGCTGGGGCGGAACATAGCCAAGGACTTCAACAGCCGGAAGGACTCCCTGGAGCAGACGCGGGCCGCGGTGGAC	d513133cebd574eb9bb957163da00497	253	DQB-85368/Mygl-DQB*31	MH018312.1	Mygl-DQB*31			1
GCTGAGCAGCCCGGTGACCGAGGGCAGAGACTCCCCAAGGGATTTCGTGTACCAGTTCAGAGGCCTGTGCTACTACACCAACGGGACGCAGCACATGCGGGCTGTGGTCAGGTACTACTACAACCAGGAGGAGTTCTTGCGCTACGACAGCGACGTGGGCGAGTACCGCGCGGTGAACGAGCTGGGGCGGCCGGACGCTGAGTCCTGGAACAGCCAGAAGGAGATCCTGGAGCAGACGCGGGCCGAGACGGAC	450e769566d318c7cba82ed422bd7c1b	253	DQB-85372/Mygl-DQB*44	MH018319.1	Mygl-DQB*44							1		1	1
GCTGAGCAGCCAGGGCACCCAGGGCAGAGACTCCCCAAGGGATTCCGTGTACCAGTACAGGGCCCTGTGCTACTTCACCAACGGGACGCAGCACATGCGGTTCGTGACCAGGTACTACTACAACCGGGAGGAGTTCGCGCGCTACGACAGCGACGTGGGCGAGTACCGCGCGGTGAACGAGCTGGGGCGGCCGGACGCTGAGTACTGGAACAGCCAGAAGGACATCCTGGAGAGGACGCGGGCCGAGATAGAG	53e6a3b2d043bd295fdbe16290df40f4	253	DQB-85371/DQB-427	OR424457	Mygl-DQB*187																											1	1
GCTGAGCAGCCTCGGGACAGAGGGCAGAGACTCCCCAAGGGATTTCGTGGTCCATTTCAAGGGCCAGTGCTACTACATCAACGGGACGCAGCACATACGGAGTGTGAACAGGTACATCTACAACCAGGAAGAGTATGTGCGCTTCGACAGCGACGTGGGCGAGTACCGCGCGCTGACGGAGCTGGGGCGGCCGGACGCTGAGTACTGGAACAGCCAGAAGGAGATCCTGGAGCAGGTGCGGGCCGAGACCGAC	67d24044be959fa187ea269dc6db4038	253	DQB-85373/Mygl-DQB*49	MH018324.1	Mygl-DQB*49							1		1	1
GCTGAGCAGCCCGGTGACCGAGGGCAGAGACTCCCCAAGGGATTTCGTGTACCAGTTCAGAGGCCTGTGCTACTACACCAACGGGACGCAGCACATGCGGCTTGTGACCAGGTACTACTACAACCGGGAGGAGTTCGCGCGCTACGACAGCGACGTGGGCGAGTACCGCGCGGTGAACGAGCTGGGGCGGCCGGACGCCAAGTACTGGAACAGCCAGAAGGACTTCCTGGAGGGGACGCGGGCCGAGATAGAC	5a8c5f7e784e47f64f2d184f401872a6	253	DQB-85377/Mygl-DQB*51	MH018326.1	Mygl-DQB*51									1																							1
GCTGAGCAGCCTGGTGGCTGAGGGCAGAGACTCCCCAAGGGATTTCGTGGTCCAGTTCAAGCCCTACTGCTACTACATCAACGGGACGCAGCACATGCGGAATGTGGTCAGGTTCATCTACAACCGGGAGGAGTACGCGCGCTATGACAGCGACGTGGGCGAGTACCGCGCGGTGACCGAGCTGGGGCGGCGGAACGCCGAGTACTGGAACAGCCAGAAGGACATTCTGGAGCGGACGCGGGCCGAGATAGAC	9243e90921a9bc03c9e2c0341d6576c7	253	DQB-85376/Mygl-DQB*48	MH018323.1	Mygl-DQB*48							1		1	1
GCTGAGCAGCCCGGTGACCGAGGGCAGAGATTCCCCAAGGGATTTCGTGATCCAGATGAAGGGCCAGTGCTACTACACCAACGGGACGCAGCACATACGGGGTGTGACCAGATACATCTACAACCAGGAGGAGTACGCGCGCTTCGACACCGACGTGGGCGAGTACCGCGCGGTGAACGAGCTGGGGCGGCCGGACGCCCAGTACTGGAACAGCCAGAAGGAGCACCTGGAGCAGAAGCGGGCCGAGACGGAC	d39f83bf820f57301514aac550654f65	253	DQB-85381/DQB-434	OR424458	Mygl-DQB*188															1	1			1	1	1
GCTAAGTGGCCCGGGCACCGAGGGCAGAGACTCCCCAAGAGATTTCGTGATGCAGTTAGTGAGCCACTGCTATTACACCAACGGGACGCAGCACATAAGGCTTGTGTCGAGCTACGTCTACAACCAGGAGGAGGTCGTGCGCTTCGACAGTGACGTGGGCGAGTTCCGCGCGGTGACCGAGCTGGGGCGGACGGACGCCGAGTACTTCAACAGCCAGAAGGACTATCTGGAGCAGAAGCGGGCCGCGGTGGAC	769650cce663cc59a1df3128753c3d93	253	DQB-85380/Mygl-DQB*43	MH018318.1	Mygl-DQB*43							1		1	1
GCTGAGCAGCCTGGGCACTGAGGGCAGAGACTCCCCAAGGGATTTCGTGGTCCAGTTCAAGGCCCTGTGCTACTTCATCAACGGGACGCAGCACTTGCGGCTTGTGAAAAGCTACATCTACAACCGGGAGGAGTACGCGCGCTTCGACAGCGACGTGGGCGAGTACCGCGCGGTGAACGAGCTGGGGCGGCCGGACGCCGAGTACTGGAACAGCCAGAAGGACATCCTGGAGCGGGATCGGGCCGAGATAGAC	b189a17c6d0fa420d48c17b39b62273e	253	DQB-85440/Mygl-DQB*68	MH018343.1	Mygl-DQB*68														1									1	1
GCTGAGCAGCCTGGGCACTGAGGGCAGAGACTCCCCAAGGGATTTCGTGTTCCAGCACAAGTGCCTGTGCTACTTCACCAACGGGACGCAGCGCGTGCGGTATGTGGTCAGGTACATCTACAACCGGGAGGAGTACGCGCGCTACGACAGCGACGTGGACGAGTACCGCGCGGTGACCGAGCTGGGGCGGCCGAGCGCCAAGTACTGGAACAGCCAGAAGGACATCCTGGAGCGGACGCGGGCCGAGATAGAC	f0d782df7324699e415cd7532e6fc9ef	253	DQB-85474/Mygl-DQB*65	MH018340.1	Mygl-DQB*65																								1
GCTGAGCAGCCTGGGCACTGAGGGCAGAGACTCCCCAAGGGATTTCCTGTTCCAGTTCAAGCCCAACTGCTACTTCACCAACGGGACGCAGCATGTGCGGTATGTGGTCAGGTACATCTACAACCGGGAGGAGTACATGCGCTACGACAGCAACGTGGACGAGTACCGCGCGGTGACCGAGCTGGGGAGGGACATAGCCGAGTACTGGAACAGCCGGAAGGACATCCTGGACCTGACGCGGGCCGAGATAGAC	f9aa9df76e1a38a5f855e5a42e789bf1	253	DQB-85394/Mygl-DQB*62	MH018337.1	Mygl-DQB*62								1																								1
GCTGAGCAGCCTGGTGGCTGAGGGCAGAGACTCCCCAAGGGATTTCGTGGTCCAGTTCAAGCCCTACTGCTACTACATCAACGGGACGCAGCACATGCGGAATGTGGTCAGGTACATCTACAACCGGGAGGAGTACGCGCGCTATGACAGCGACGTGGGCGAGTACCGCGCGGTGACCGAGCTGGGGCGGCGGAACGCCGAGTACTGGAACAGCCAGAAGGACATTCTGGAGCGGACGCGGGCCGAGATAGAC	7566511c3bb440d56304f70c813df9ce	253	DQB-85491/Mygl-DQB*64	MH018339.1	Mygl-DQB*64			1
GCTGAGCAGTCAGGGCACTGAGGGCAGAGACTCCCCAAGGGATTTCGTGGTCCAGTTCAAGCCCTACTGCTACTACATCAACGGGACGCAGCACATGCGGAATGTGGTCAGGTTCATCTACAACCGGGAGGAGTACGCGCGCTACGACAGCGACGTGGGCGAGTTCCGCGCGGTGAACGAGCTGGGGCGGCCGAGCGCCGAGTACTGGAACAGCCAGAAGGACATCCTGGAGCGGGTGCGGGCCGAGATAGAC	11131eee72e5e97fc5d4b676c3f4b440	253	DQB-85517/Mygl-DQB*69	MH018344.1	Mygl-DQB*69																											1	1
GCTGAGCAGCCCGGGGGCCGCAGGCGGAGACTCCCCAAGGGATTTCGTGATCCAGATAAAGGGCCTGTGCTACTACATCAACGGGACGCAGCACGTGCGGGGTGTGGACAGATACATCTACAACCAGGAGGAGTTCTTGCGCTTCGACAGCGACGTGGGCGAGTACCGCGCGGTGACCGAGCTGGGGCGGCCGGACGCCGAGTACTGGAACAGCCAGAAGGACTTCCTGGAGGGGACGCGGGCCGAGGTAGAC	f56462bf6b3a914b339a07348bd6bdaf	253	DQB-85541/DQB-499	OR424459	Mygl-DQB*189					1
GCTGAGCAGCCCGGGGGCCGAGGGCAGAGACTCCCCAACGGATTTCGTGTACCAGTACAGGTGCCTGTGCTACTACATCAACGGGACGCAGCACTTTTGGCAGGTGGACAGATACTACTACAACCGGGAGGAGTTCGTGCGCTACGACAGCAATGTGGGCGAGCACCGCGCGGTGACCGATTGGGGGCGATCGTGGGCCGAGGACTTCAACAGCCAGAAGGACTTCATGGAGCAGAAGCGGGCCGAGGTGGAG	16882ae4dfb8ecfcf681eda3bcc85874	253	DQB-85553/Mygl-DQB*58	MH018333.1	Mygl-DQB*58					1
GCTGAGCAGCCTGGGGACAGAGGGCAGAGACTCCCCAAGGGATTTCGTGGTCCATTTCAAGGGCCAGTGCTACTACACCAACGGGACGCAGCACATACGGAGTGTGAACAGGTACATCTACAACCAGGAAGAGTATGTGCGCTTCGACAGCGACGTGGGCGAGTACCGCGCGCTGACGGAGCTGGGGCGGCCGGACGCTGAGTACTGGAACAGCCAGAAGGAGCACCTGGAGCAGGTGCGGGCCGAGACCGAC	5b186dc830ac1ff8821f34447d88f088	253	DQB-85548/DQB-511	OR424460	Mygl-DQB*190																											1	1
GCTGAGCAGCCCGGGGGCCGCAGGCGGAGACTCCCCAAGGGATTTCGTGATCCAGATAAAGGGCCTGTGCTACTACATCAACGGGACGCAGCACGTGCGGGGTGTGGACAGATACATCTACAACCAGGAGGAGTTCTTGCGCTTCGACAGCGACGTGGGCGAGTACCGCGCGGTGACCGAGCTGGGGCGGCCGGACGCCGAGTACTTCAACAGCCAGAAGGACTATCTGGAGCAGAAGCGGGCCGCGGTGGAC	ade589a669a8e335d2aaf68a4341c1c4	253	DQB-85614/DQB-542	OR424461	Mygl-DQB*191					1
GCTGAGCAGCCTGGGCACTGAGGGCAGAGACTCCCCAAGGGATTTCCTGTTCCAGTTCAAGCCCAACTGCTACTTCACCAACGGGACGCAGCATGTGCGGTATGTGGTCAGGTACATCTACAACCGGGAGGAGTACATGCGCTACGACAGCAACGTGGACGAGTACCGCGCGGTGACCGAGCTGGGGAAGGACATAGCCGAGTACTGGAACAGCCGGAAGGACATCCTGGACCTGACGCGGGCCGAGATAGAC	e97d130c4f3db8cdceb5743e9c5d339d	253	DQB-85473/Mygl-DQB*56	MH018331.1	Mygl-DQB*56																						1
GCTGAGCAGCCTGGTGACCGAGGGCAGAGACTCCCCAAGGGATTTCGTGTACCAGTTCAAGGGCCTGTGCTACTACACCAACGGGACGCAGCATGTGCGGCTTGTGATCAGAAAATTCTACAACCGGGACGAGATCGTGCGCTACGACAGCGAAGTGGGCGAGTACCGCGCGGTGACCGAGCTGGGGCGGCCGGACGCCGAGTACTGGAACAGCCAGAAGGACTTCCTGGAGGGGACGCGGGCCGAGGTAGAC	f36d8237bc9700e7455887e0663054de	253	DQB-85771/DQB-589	OR424462	Mygl-DQB*15:02					1
GCTGAGCAGCCAGGGCACCCAGGGCAGAGACTCCCCAAGGGATTTCGTGTTCCAGTTCAGAGGCCTGTGCTACTACACCAACGGGACGCAGCGCGTGCGGTATGTGGTCAGGTACATCTACAACCGGGAGGAGTTCGTGCGCTACGACAGCGACGTGGGCAAGTTCATTGCGGTGACCGAGCTGGGGCGGTCGTGGGCCGAGTACTTCAACAGCCAGAAGGACATCCTGGAGCGGAAGCGGGCTGAGATGGAC	56b6a31ad77ee0b3b117cba010176b37	253	DQB-85583/DQB-596	OR424463	Mygl-DQB*192						1

## Sheet: DQB aa (2nd exon)
		COUNT_ALLELES	4	4	5	5	5	3	7	5	7	7	4	4	4	5	4	2	4	4	4	4	4	3	5	6	4	4	7	7	5	5	3	5
SEQUENCE aa	Supertype	Allele name(s)	s07	s08	s09	s10	s11	s12	s13	s14	s15	s16	s17	s18	s19	s20	s21	s22	s23	s24	s25	s26	s27	s28	s29	s30	s31	s32	s33	s34	s35	s36	s37	s38
YQFKCQCYYTNGTQHVRYVTRRIYNQEEVVRFDSDVGEFRAVTELGRRHAKYWNSQKDYLELVRAEI	6	Mygl-DQB*52									1						1	1			1	1	1			1								1
FQFRGLCYYTNGTQHMRGVDRYIYNREEFVRYDSDVGKFIAVTELGRSWAEYFNSQKDILERKRAEM	1	Mygl-DQB*54	1	1				1	1	1		1	1	1	1					1								1
YQFKGLCYYTNGTQHVRLVIRKFYNRDEIVRYDSEVGEYRAVTELGRPDAEYWNSQKDFLEGTRAEV	9	Mygl-DQB*15/Mygl-DQB*15:02	1	1			1			1			1	1	1	1			1	1					1		1	1			1	1		1
MQLVSHCYYTNGTQHIRLVSSYVYNQEEVVRFDSDVGEFRAVTELGRPDAEYFNSQKDYLEQKRAAV	3	Mygl-DQB*41	1	1						1			1	1	1	1			1	1					1		1	1			1	1		1
IQFKAQCYYINGTQRVRYVSRYIYNQEEYARFDSDVGEYRAVNELGRPDAEYFNSQKDILEQSRAET	2	Mygl-DQB*06			1	1																					1		1	1	1	1	1
FQHKCLCYYTNGTQRVRYVVRYIYNREEYARYDSDVDEYRAVNELGRPDAKYWNSQKDVLERTRAEI	4	Mygl-DQB*02	1	1	1	1		1	1	1		1	1	1	1					1							1	1	1	1	1	1	1
MQLVSHCYYTNGTQRIRLVASYAYNQEEVVRFDSDVGEFRAVAELGRSWAEDFNSRKDYLEQMRDAV	3	Mygl-DQB*01														1			1						1	1			1	1
FQYKGLCYYTNGTQHVRGVDRYIYNREEFVRFDSDVGEFRAVTELGRSWAEDFNSQKDYLEQKRAET	1	Mygl-DQB*42				1											1				1	1	1	1
VQHKCQCYYTNGTQRVRYVSRYIYNREEYARYDSDVDEYRAVNELGRPDAKYWNSQKDILERTRAEI	4	Mygl-DQB*46				1											1				1	1	1	1
IQYKTGCYYTNGTQRVRLVDRHIYNREEQFRYDSDVGKFIAVTEMGRRQAEYFNSQKDILEQMRAAI	10	Mygl-DQB*08														1			1						1	1
MQLVSHCYYTNGTQHIRLVASYVYNQEEFVRFDSDVGEFRAVTELGRSWAEYFNSQKDILERARAET	3	Mygl-DQB*50																								1
FQFRGLCYYTNGTQHMRHVDRYFYNREEFLRYDSDVGEHRAVTELGRSWAEDFNSQKDFMEQKRAGM	11	Mygl-DQB*63			1	1																							1	1	1	1	1
IQYKTCCYYTNGTQRVRLVGRHIYNREEQFRYDSDVGKFIAVTEMGRRQAEYFNSQKDILERTRAEI	10	Mygl-DQB*40							1		1	1
IQIKGLCYYINGTQHVRGVDRYIYNQEEFLRFDSDVGEYRAVTELGRPSAEYYNSQKEHLEQKRAET	2	Mygl-DQB*47					1
HQLVSHCYFTNGTQHIRLVVSYVYNQEEFVRFDSDVGEFREVTELGRNIAKDFNSRKDSLEQTRAAV	3	Mygl-DQB*31			1
YQFRGLCYYTNGTQHMRAVVRYYYNQEEFLRYDSDVGEYRAVNELGRPDAESWNSQKEILEQTRAET	9	Mygl-DQB*44							1		1	1
YQYRALCYFTNGTQHMRFVTRYYYNREEFARYDSDVGEYRAVNELGRPDAEYWNSQKDILERTRAEI	4	Mygl-DQB*187																											1	1
VHFKGQCYYINGTQHIRSVNRYIYNQEEYVRFDSDVGEYRALTELGRPDAEYWNSQKEILEQVRAET	2	Mygl-DQB*49							1		1	1
YQFRGLCYYTNGTQHMRLVTRYYYNREEFARYDSDVGEYRAVNELGRPDAKYWNSQKDFLEGTRAEI	9	Mygl-DQB*51									1																							1
VQFKPYCYYINGTQHMRNVVRFIYNREEYARYDSDVGEYRAVTELGRRNAEYWNSQKDILERTRAEI	7	Mygl-DQB*48							1		1	1
IQMKGQCYYTNGTQHIRGVTRYIYNQEEYARFDTDVGEYRAVNELGRPDAQYWNSQKEHLEQKRAET	2	Mygl-DQB*188															1	1			1	1	1
MQLVSHCYYTNGTQHIRLVSSYVYNQEEVVRFDSDVGEFRAVTELGRTDAEYFNSQKDYLEQKRAAV	3	Mygl-DQB*43							1		1	1
VQFKALCYFINGTQHLRLVKSYIYNREEYARFDSDVGEYRAVNELGRPDAEYWNSQKDILERDRAEI	4	Mygl-DQB*68														1									1	1
FQHKCLCYFTNGTQRVRYVVRYIYNREEYARYDSDVDEYRAVTELGRPSAKYWNSQKDILERTRAEI	4	Mygl-DQB*65																								1
FQFKPNCYFTNGTQHVRYVVRYIYNREEYMRYDSNVDEYRAVTELGRDIAEYWNSRKDILDLTRAEI	7	Mygl-DQB*62								1																								1
VQFKPYCYYINGTQHMRNVVRYIYNREEYARYDSDVGEYRAVTELGRRNAEYWNSQKDILERTRAEI	7	Mygl-DQB*64			1
VQFKPYCYYINGTQHMRNVVRFIYNREEYARYDSDVGEFRAVNELGRPSAEYWNSQKDILERVRAEI	7	Mygl-DQB*69																											1	1
IQIKGLCYYINGTQHVRGVDRYIYNQEEFLRFDSDVGEYRAVTELGRPDAEYWNSQKDFLEGTRAEV	2	Mygl-DQB*189					1
YQYRCLCYYINGTQHFWQVDRYYYNREEFVRYDSNVGEHRAVTDWGRSWAEDFNSQKDFMEQKRAEV	8	Mygl-DQB*58					1
VHFKGQCYYTNGTQHIRSVNRYIYNQEEYVRFDSDVGEYRALTELGRPDAEYWNSQKEHLEQVRAET	2	Mygl-DQB*190																											1	1
IQIKGLCYYINGTQHVRGVDRYIYNQEEFLRFDSDVGEYRAVTELGRPDAEYFNSQKDYLEQKRAAV	2	Mygl-DQB*191					1
FQFKPNCYFTNGTQHVRYVVRYIYNREEYMRYDSNVDEYRAVTELGKDIAEYWNSRKDILDLTRAEI	7	Mygl-DQB*56																						1
FQFRGLCYYTNGTQRVRYVVRYIYNREEFVRYDSDVGKFIAVTELGRSWAEYFNSQKDILERKRAEM	1	Mygl-DQB*192						1

## Sheet: DRB nt
					DEPTH_AMPLICON
					COUNT_ALLELES	4	4	2	2	5	2	1	4	2	4	6	4	5	6	2	1	6	6	3	2	4	2	5	1	1	4	2	2	1	1	1	2
SEQUENCE	MD5	LENGTH	Provisional ID	Genbank Acc.	Allele name	s07	s08	s09	s10	s11	s12	s13	s14	s15	s16	s17	s18	s19	s20	s21	s22	s23	s24	s25	s26	s27	s28	s29	s30	s31	s32	s33	s34	s35	s36	s37	s38
TGCTGATGGTGCTGAGCCCTCCCGTGGCTTTGGTCAGGGACCCCCGACCTCGGTTCTCGGAACAACATAAAGCTGAGTGTCATTTCTACAACGGGACGCAGCGCGTGCGGTTTCTGGACAGATACTTCTACAACCAGGAGGAGTACGCACGCTTCGACAGCGACATTGGCGAGCACCGTGCAGTGAACGAGCTGGGGCGGCCGGACGCCGAGTACTGGAACAGCCAGAAGGAGCTCCTGGAGCAGAAGCGGGCCTATGTGGACACGTTCTGCAGACACAACTACGGCGTTGGAGAGAGTTTCACTGTGCAGCGGAGAGTTGAGCCCCAGGTGACTGTCTACCCAGCAAAGACGCAGCCCCAGGAGCACC	9a6a41cffd25599b02d7619a3120de91	369	DRB-00001/Mygl-DRB*153	MH018350.1	Mygl-DRB*153			1	1																					1		1	1	1	1	1
TGCTGATGGTGCTGAGCTCTCCCGTGGCTTTGGTCAGGGACCCCCGACCTCGGTTCTTGGAACAAGCTAAATCTGAGTGTCATTTCTACAACGGGACGCAGCGCGTGCGGTTTCTGGACAGATACTTCTACAACCGGGAGGAGCTCGTGCGCTTTGACAGCGACATTGGCGAGCACCGTGCGGTGAACGAGCTGGGGCGGCGGGACGCCGAGTACTGGAACAGCCAGAAGGACATCCTGGAGCGGAAGCGGGCCTATGTGGACACGTTCTGCAGACACAACTATGGCGTTGGAGAGAGCTTCACTGTGCAGCGGAGAGTTGAGCCCCAGGTAACTATATATCCAACAAAGACGCAGCCCCAGGAGCACC	c5a42f5e99775b0ab67fdecafe8daae9	369	DRB-00002/DRB-002	OR424465	Mygl-DRB*17:03															1	1			1	1	1
TGCTGATGGTGCTGAGCTCTCCCGTGGCTTCGGTCAGGGACCCCCGACCTCGGTTCTTGGAATATAGAACAAGTGAGTGTCATTTCCTCAATGGGACACAGCGTGTGCAGTTTGTGGAGAGATACATCTCCAACCAGGAGGAAAACGTGCGCTTTGACAGCGACGTGGGCGAGTACCGTGCAGTGACTGAGCTGGGGCGGCCAGACGCCGAGTACTGGAACAGCCAGAAGGAGATCCTGGAGGACGCACGGGCCGCGGTGGACACGTACTGCAGATACAACTACGGCGTTGTAGAGAGCTTCACTGTGCAGCGGAGAGTTGAGCCCCAGGTGACTGTGTACCCAACAAAGACGCAGCCCCAGGAGCACC	c12741a48e0523ef7c8bbeeb950ef140	369	DRB-00003/Mygl-DRB*38	MH018349.1	Mygl-DRB*38									1																							1
CACTGATGGTGCTGAGCCCTCCCGTGGCTTTGGTCAGGCACCCCCGACCTCGGTTCTTGAAACAACTTAAACAAGAGTGTCATTTCTACAACGGGACTCAGCGCGTGCGGTATCTGTACAGAGACATCTACAACCAGGAGGAGTTCGTGCGCTTCGACAGTGATGTGGGCGAGTACCGTGCGGTGACCGAGCTGGGTCGGAGAGATGCTGAGGTCTGGAACAGCCAGAAGGAGCTCCTGGACAACAGGCGGGCCTATGTGGACACGTACTGCAGACACAACTATGGCGTTGGAGAGAGCTTCACTGTGCAGCGGAGAGTTGAGCCCCAGGTGACTGTGTACCCGGCAAAGACTCAGCCCCAGGAGCACC	60c37981d6583c6a13a6005d6d35a928	369	DRB-00004/Mygl-DRB*30	MH018345.1	Mygl-DRB*30							1		1	1																	1	1
CACTGATGGTGCTGAGTTCTTCCATGGCTTTGGTCAGGGACCCCCGACCTCGGTTCTTGGAATATAGTACAAGTGAGTGTCATTTCCTCAATGGGACACAGCATGTGCTGCTTGTGGAGAGATACATCTACAACCAGGAAGAGTACTTGCGTTTCGACAGCGATGTGGGCGAGTTCCATGCCGTGAATGAGCTGGGGCGGCTGGACGCTGAATACTGGAACAGCAGGAAGGAGATCCTGGACAACAGGCGGGCCGCAGTGGACACGTACTGCAGACACAACTACCCGATTGGAGAGAGTATCCTTGTGCAGAGGAGAGTTGAGCCCAAGGTGACTGTGTACCCAACAAAGAAGCGGCCCCAGGAGCACC	b66a1fb0d7cc752738476c73183c8355	369	DRB-00005/Mygl-DRB*72	MH018356.1	Mygl-DRB*72	1	1			1			1		1	1	1	1	1			1	1			1		1			1						1
CGCTGATGGTGCTGAGCCCTCCCGTGGCTTTGGTCAGGGACCCCCAAACTCGGTTCTTGGAACAAGTTAAACATGAGTGTCATTTCTACAACGGGACACAGCGCGTGCGGTATCTGTTCAGAGACATCTACAACCAGGAGGAGCATGTGCGCTTCGACAGCGACGTGGGCGAGTTCCGCGCGGTGACCGAGCTGGGGCGGCCAGACGCCGAGTACTGGAACAGCCAGAAGGACATCCTGGAGCGGACGCGGGCCGAGACGGACACGGTGTGCAGACACAACTACGGTATTGTAGAGAGCTTCACTGTGCAGAGGAGAGTTGAGCCCCAGGTGACTGTGTACCCGGCAAAGATGCAGCCCCAGGATCACC	6cedc054c238e058cb8049f9c6f6586f	369	DRB-00006/Mygl-DRB*39	MH018348.1	Mygl-DRB*39				1											1				1	1	1	1	1
CACTGATGGTGCTGAGCCCTCCTGTGGCTTTGGTCAGGGACCCCCGACCTTGGTTTTTGGAACAAGTTAAACATGAGTGTTATTTCTACAATGGGACGCAGCGCGTGCGGTTTCTGGACAGATACTTCTACAACCAGGAGGAGTATGCACGCTTTGACAGTGATGTGGGCAAGTACCGCGCAGTGAACGAGCTGGGGCGGCCTGACTCCCAGTACTGGAACAGCCAGGAGGAGCTCCTGGAGCAGAAGCGGTCCCTTGTGGACACGTACTGCAGATACAACTACCAGGTTGCAGAGAGCTTCACTGTGCAGAGGAGAGTTGAGCCCCAGGTGACTGTCTACCCAACAAAGAAGCGGCCCCAGGATCACC	45575f015334f7e7c1acf8f65937c09e	369	DRB-00007/Mygl-DRB*58	MH018358.1	Mygl-DRB*58	1	1			1			1			1	1	1	1			1	1					1			1
CACTGATGGTGCTGAGCCCTCCCGTGGCTTTGGTCAGGCACCCCCGACCTCGGTTCTTGAAACAAGTTAAACAAGAGTGTCATTTCTACAACGGGACACAGCGCGTGCGGTATCTGTACAGAGACATCTACAACCAGGAGGAGTTCGTGCGCTTCGACAGTGATGTGGGCGAGTATCACGCGGTGACCGAGCTGGGTCGGAGAGATGCTGAGGTCTGGAACAGCCAGAAGGAGCTCCTGGACAACAGGCGGGCCTATGTGGACACGTACTGCAGACACAACTATGGCGTTGGAGAGAGCTTCACTGTGCAGCGGAGAGTTGAGCCCCAGGTGACTGTGTACCCGGCAAAGACTCAGCCCCAGGTGCACC	b244f5c384118841a43bfb6e2f1558c0	369	DRB-00008/Mygl-DRB*155	MH018353.1	Mygl-DRB*155																								1
CACTGATGGTGCTGAGCTCTTCCATGGCTTTGGTGAGGGACCCCCGACCTTGGTTTTTGGAACAAGTTAAACACGAGTGTCGTTTCTACAACGGGACTCGGCGCGTGCGGTTTCTGGACAGATACTTCTACAACCAGGAGGAGTACGCACGCTTTGACAGTGATGTGGGCGAGTACCGCGCAGTGAACGAGCTGGGGCGGCCTGACTCCGAGTACTGGAACAGCCAGGAGGAGCTCCTGGAGCAGAAGCGGTCCCTTGTGGACACGTACTGCAGATACAACTACCAGGTTTCAGAGGGCTTCACTGTGCAGCGGAGAGTTGAGCCCCAGGTAACTGTGTACCCAACAAAGAAGCGGCCCCAGGATCACC	c23ef0384be5845619f20054671d1ba9	369	DRB-00011/Mygl-DRB*158	MH018368.1	Mygl-DRB*158														1			1						1
CACTGATGGTGCTGAGCTCTTCCATGGCTTTGGTCAGGGACCCCCGACCTCGGTTCTTGGAATATAGTACAAGTGAGTGTCATTTCCTCAATGGGACACAGCATGTGCTGCTTGTGGAGAGATACATCTACAACCGGGAAGAGTACTTGCGCTTCGACAGCGATGTGGGCGAGTTCCGTGCGGTGAATGAGCTGGGGCGGCTGGACGCTGAATACTGGAACAGCAGGAAGGAGATCCTGGACAACAGGCGGGCCGCGGTGGACACGTACTGCAGACACAACTACCCGATTGGAGAGAGTATCCTTGTGCAGAGGAGAGTTGAGCCCCAGGTGACTGTGTACCCAACAAAGAAGCGGCCCCAGGAGCACC	d5a498ac33b65821587a7f156c28ec76	369	DRB-00010/Mygl-DRB*40_151	MH018364.1	Mygl-DRB*40	1	1				1		1		1	1	1	1					1								1
CGCTGATGGTGCTGGGCCCTCCCGTGGCTTTGGTCAGAGACCCCCGACCTCGGTTCTTGGAATATAGTACAAGTGAGTGTCATTTCCTCAATGGGACACAGCATGTGCTGTTTGTGGAGAGATTCATCTACAACCGGGAAGAGTATGTGCGCTTCGACAGTGACGTGGGCGAGTACCGTGCGCTGAATGAGCTGGGGCGGCCGGACGCTGAGTACTGGAACAGCAGGAAGGAGATCCTGGACAACAGGCGGGCCGCGGTGGACACGTACTGCAGATACAACTACCGGATTATGGAGAGCTTCCTTGTGCAGAGGAGAGTTGAGCCCCAGGTGACTGTGTACCCAACAAAGACACAGCCCCAGGATCACC	63dbdf2b73e166d4cf383cbf4cd44eef	369	DRB-00012/Mygl-DRB*33	MH018354.1	Mygl-DRB*33			1
CACTGATGGTGCTGAGTCCTCCCGTGACTTTGGTCAGGGACCCCCAACCTCGGTTCTTGGAATATAGTACAAGTGAGTGTCATTTCCTCAATGGGACACAGCATGTGCTGTTTGTGGAGAGATACATCTACAACCAGGAAGAGTACTTGCGCTTCGACAGCGATGTGGGCGAGTTCCGTGCGGTGAATGAGCTGGGGTGGCCCTCAGCCAAGAACTACAACAGCCGGAAGGAGCTCCTGGACAACAGGCGGGCCGCGGTGGACACATACTGCAGACACAACTACCGGATTGGAGAGAGCTTTCTTGTGCAGAGGAGAGTTGAACCCAAGGTGACTGTGTACCCAACAAAGAAGCGGCCCCAGGATCACC	c087e1c94f3885af552cb2d352e4d041	369	DRB-00014/Mygl-DRB*45	MH018375.1	Mygl-DRB*45	1	1						1			1	1	1	1			1	1								1
CACTGATGGTGCTGAGCTCTTCCATGGCTTTGGTGAGGGACCCCCGACCTTGGTTTTTGGAACAAGTTAAACACGAGTGTCATTTCTACAACGGGACTCGGCGCGTGCGGTTTCTGGACAGATACTTCTACAACCAGGAGGAGTACGCACGCTTTGACAGTGACGTGGGCGAGTACCGCGCAGTGAACGAGCTGGGGCGGCCTGACTCCGAGTACTGGAACAGCCAGGAGGAGCTCCTGGAGCAGAAGCGGTCCCTTGTGGACACGTACTGCAGATACAACTACCAGGTTGCAGAGGGCTTCACTGTGCAGCGGAGAGTTGAGCCCCAGGTGACTGTCTACCCGACAAAGAAGCGGCCCCAGGATCACC	4d51c31fbd63d1cf31c3fbfa910a4f4a	369	DRB-00025/Mygl-DRB*28	MH018352.1	Mygl-DRB*28					1
CACTGATGGTGCTGAGTCCTCCCGTGGCTTTGGTCAGGGACCCCCGACCTCGGTTCATGGCACAAGTTAAACACGAGTGTCATTTCTACAATGGGACACAGCGCGTGTGGCTTTTGGACAGATACTTCTACAACCAAGAGGAAAACGTGCGCTTCGACAGTGATGTGGGCAAGTACCTTGCTGTGACCAAGCTGGGGCAGCTGGAGGCGGAGAACTGGAACAGCCGGAAGGAGCTCCTGGAGGACGCACGGGCCGGGGTGGACACGTACTGCAGATACAACTACCGAATTTTGGAGAGTATAACTGTGCAGCGGAGAGTTGAGCCTCAGGTGACTGTGTACCCAGCAAAGAAGCGGCCCCAGGATCACC	38e1959752348cf291d5fd755600ce0b	369	DRB-00073/Mygl-DRB*42:01	MH018355.1	Mygl-DRB*42:01					1
CACTGATGGTGCTGAGCCCTCCCGTGACTTTGGTCAGGGACCCCCAACCTCGGTTCTTGGAATACAGTACAAGTGAGTGTCATTTCCTCAATGGGACACAGCATGTGCTGCTTGTGGAGAGATACATCTACAACCGGGAAGAGTACCTGCGCTTCGACAGCGATGTGGGCGAGTTCCGTGCGGTGAATGAGCTGGGGCGGCTGGACGCTGAATACTGGAACAGCAGGAAGGAGATCCTAGACAACAGGCGGGCCGCGGTGCACACGTACTGCAGACACAACTACCCGATTGGAGAGAGTATCCTTGTGCAGAGGAGAGTTGAGCCCCAGGTGACTGTGTACCCAACAAAGAAGCGGCCCCAGGAGTACC	e945fae3b21a9654cef120b61f7ce5d7	369	DRB-00117/Mygl-DRB*165	MH018382.1	Mygl-DRB*165														1			1
CACTGATGGTGCTGAGCCCTCCCGTGGCTTTGGTCAGGGACCCCCGACCTCGGTTCATGGCACAAGTTAAACACGAGTGTCATTTCTACAATGGGACACAGCGCGTGTGGCTTTTGGACAGATACTTCTACAACCAAGAGGAAAACGTGCGCTTCGACAGTGACGTGGGCAAGTACCTTGCTGTGACCAAGCTGGGGCGGCTGGAGGCGGAGAACTGGAACAGTCGAAAGGAGCTCCTGGAGGACGCAAGGGCCGGGGTGGACACGTACTGCAGATACAACTACCGAATTTTGGAGAGTATAACCGTGCAGCGGAGAGTTGAGCCCCAGGTGACTGTCTACCCAACAAAGAAGCGGCCCCAGGATCACC	240f823dbbdddfbb67bf792510839ec7	369	DRB-00142/Mygl-DRB*59	MH018357.1	Mygl-DRB*59																						1
CACTGATGGTGCTGAGCTCTTCCATGGCTTTGGTCAGGGAATCCCGACCTCGGTTCTTGGAATACAGTACAAGTGAGTGTCATTTCCTCAATGGGACACAGCATGTGCTGCTTGTGGAGAGATACATCTACAACCGGGAAGAGTACCTGCGCTTCGACAGCGATGTGGGCGAGTTCCGTGCGGTGAATGAGCTGGGGCGGCTGGACGCTGAATACTGGAACAGCAGGAAGGAGATCCTAGACAACAGGCGGGCCGCGGTGCACACGTACTGCAGACACAACTACCCGATTGGAGAGAGTATCCTTGTGCAGAGGAGAGTTGAGCCCCAGGTGACTGTGTACCCAACAAAGAAGCGGCCCCAGGAGTACC	abddd8c79959e3ead76b7bf50dadcfee	369	DRB-00151/Mygl-DRB*162	MH018379.1	Mygl-DRB*162														1			1						1
CACTGATGGTGCTGAGTTCTTCCATGGCTTTGGTCAGGGACCCCCGACCTCGGTTCTTGGAATATAGTACAAGTGAGTGTCATTTCCTCAATGGGACACAGCATGTGCTGCTTGTGGAGAGATACATCTACAACCGGGAAGAGTACTTGCGCTTCGACAGCGATGTGGGCGAGTTCCGTGCGGTGAATGAGCTGGGGCGGCTGGACGCTGAATACTGGAACAGCAGGAAGGAGATCCTGGACAACAGGCGGGCCGCGGTGGACACGTACTGCAGACACAACTACCCGATTGGAGAGAGTATCCTTGTGCAGAGGAGAGTTGAGCCCCAGGTGACTGTGTACCCAACAAAGAAGCGGCCCCAGGAGCACC	7424f33cacf738add0f9ce41967689b0	369	DRB-00178/DRB-062	OR424466	Mygl-DRB*40:02											1		1
TGCTGATGGTGCTGAGCTCTCCCGTGGCTTTGGTCAGGGACCCCCGACCTCGGTTCTTGGAACAAGCTAAATCTGAGTGTCATTTCTACAACGGGACACAGCGCGTGCGGTATCTGTTCAGAGACATCTACAACCAGGAGGAGCATGTGCGCTTCGACAGCGACGTGGGCGAGTTCCGCGCGGTGACCGAGCTGGGGCGGCCAGACGCCGAGTACTGGAACAGCCAGAAGGACATCCTGGAGCGGAAGCGGGCCTATGTGGACACGTTCTGCAGACACAACTATGGCGTTGGAGAGAGCTTCACTGTGCAGCGGAGAGTTGAGCCCCAGGTAACTATATATCCAACAAAGACGCAGCCCCAGGAGCACC	efd49251ffc2941db7d83469c8f06353	369	DRB-00158/DRB-059	OR424464	Mygl-DRB*229																			1		1
CACTGATGGTGCTGAGCCCTCCTGTGGCTTTGGTGAGGGACCTCCGACCTCGTTTCTTGCAACAAGTCAAAAGCGAATGCCGTTACTCCAATGGGCTGGAGCGGGTGCGGTACTTGCAGCGACACATCTATAACCAGGAGGAACACTTGCGATTTGACAGCGAAGTGGGCAAGTACCAAGCGGTGACTAAGCTGGGAGAGATCCAAGCAGAGTACTGGAACAGCCAGAAGGGTTTCCTGGACCAGAAGCGGGCCAAGGTGCACACGTTCTGCAGATTCAACTACGCCATTGTGGAGATATTAACAGTGCAGCAGAGAGTTGAGCCCAAGGTGACTGTGTACCCAACAAAGACGCAGCCGCTGAAGCACC	cb289f2481259b3baa85bec158072081	369	DRB-00120/Mygl-DRB*120	MH018371.1	Mygl-DRB*120																		1
CACTGATGGTGCTGAGTCCTCCCGTGGCTTTGGTCAGGGACCCCCGACCTCGGTTCATGGCACAAGTTAAACACGAGTGTCATTTCTACAATGGGACACAGCGCGTGTGGCTTTTGGACAGATACTTCTACAACCAAGAGGAAAACGTGCGCTTCGACAGTGACGTGGGCAAGTACCTTGCTGTGACCAAGCTGGGGCGGCTGGAGGCGGAGAACTGGAACAGTCGGAAGGAGCTCCTGGAGGACGCAAGGGCCGGGGTGGACACGTACTGCAGATACAACTACCGAATTTTGGAGAGTATAACCGTGCAGCGGAGAGTTGAGCCTCAGGTGACTGTGTACCCAACAAAGAAGCAGCCCCAGGATCACC	42e9b616ca890b4d1c74946f7b3b975c	369	DRB-00127/Mygl-DRB*41:01	MH018378.1	Mygl-DRB*41:01						1												1
CACTGATGGTGCTGAGCCCTCCCGTGACTTTGGTCAGGGACCCCCAATCTCGGTTCTTGGAATATAGTACAAGTGAGTGTCATTTCCTCAATGGGACACAGCATGTGCTGCTCGTGGAGAGATACATCTACAACCGGGAAGAGTACTTGCGCTTCGACAGCGATGTGAGCGAGTTCCGTGCCGTGAATGAGCTGGGGCGGCTGGACGCTGAATACTGGAACAGCAGGAAGGAGCTCCTGGACAACAGGCGGGCCGCGGTGGACACGTACTGCAGACACAACTACCCGATTGGAGAGAGTATCCTTGTGCAGAGGAGAGTTGAGCCCCAGGTGACTGTCTACCCAACAAAGAAGCGGCCCCAGGAGTACC	c94cf7d9b950f66875e979674098cbd7	369	DRB-00449/Mygl-DRB*157	MH018366.1	Mygl-DRB*157					1
CACTGATGGTGCTGAGCCCTCCCGTGGCTTTGGTCAGGGACCCCCGACCTCGGTTTTTGGAACAAATTAAAGATGAGTGTCATTTCTACAACGGGACACAGCGCGTGCGGTATCTGTACAGAGACATCTACAACCAGGAGGAGGTCGTGCGCTTCGACAGTGATGTGGGCGAGTATCATGCGGTGACTGAGTTGGGTCGGAGTGATGCTGAGGTCTGGAACAGCCAGAAGGAGGTCCTGGAGGACGCACAGGCCGCGGTGGACACATACTGCAGACACAACTACCAGGCTTTAGAGAGCTTCACTGTGCAGTGGAGAGTTGAGCCCCAGGTGACTGTGTACCCAACAAAGACACAGCCCCAGGAGCACC	a9a7300d6804ee3504ccaf0019f75ba7	369	DRB-00408/Mygl-DRB*156	MH018360.1	Mygl-DRB*156										1
CACTGATGGTGCTGAGCTCTTCCATGGCTTTGGTCAGGGACCCCCGACCTCGGTTCTTGGAATATAGTACAAGTGAGTGTCATTTCCTCAATGGGACACAGCATGTGCTGCTTGTGGAGAGATACATCTACAACCGGGAAGAGTACTTGCGCTTCGACAGCGATGTGGGCGAGTTCCGTGCGGTGAATGAGCTGGGGCGGCTGGACGCTGAATACTGGAACAGCAGGAAGGAGATCCTGGACAACAGGCGGGCCGCGGTGGACACGTACTGCAGACACAACTACCCGATTGGAGAGAGTATCCTTGTGCAGAGGAGAGTTGAGCCCAAGGTGACTGTGTACCCAACAAAGAAGCGGCCCCAGGAGCACC	89149d062cf06b695093b5b3bc77868e	369	DRB-00240/DRB-081	OR424467	Mygl-DRB*40:03											1

## Sheet: DRB aa (2nd exon)
		COUNT_ALLELES	4	4	2	2	5	2	1	4	2	4	4	4	4	5	2	1	5	6	3	2	4	2	5	1	1	4	2	2	1	1	1	2
SEQUENCE aa	Supertype	Allele name(s)	s07	s08	s09	s10	s11	s12	s13	s14	s15	s16	s17	s18	s19	s20	s21	s22	s23	s24	s25	s26	s27	s28	s29	s30	s31	s32	s33	s34	s35	s36	s37	s38
RFSEQHKAECHFYNGTQRVRFLDRYFYNQEEYARFDSDIGEHRAVNELGRPDAEYWNSQKELLEQKRAYVDTFCRHNYGVGESFTVQRR	1	Mygl-DRB*153			1	1																					1		1	1	1	1	1
RFLEQAKSECHFYNGTQRVRFLDRYFYNREELVRFDSDIGEHRAVNELGRRDAEYWNSQKDILERKRAYVDTFCRHNYGVGESFTVQRR	7	Mygl-DRB*17:03															1	1			1	1	1
RFLEYRTSECHFLNGTQRVQFVERYISNQEENVRFDSDVGEYRAVTELGRPDAEYWNSQKEILEDARAAVDTYCRYNYGVVESFTVQRR	13	Mygl-DRB*38									1																							1
RFLKQLKQECHFYNGTQRVRYLYRDIYNQEEFVRFDSDVGEYRAVTELGRRDAEVWNSQKELLDNRRAYVDTYCRHNYGVGESFTVQRR	17	Mygl-DRB*30							1		1	1																	1	1
RFLEYSTSECHFLNGTQHVLLVERYIYNQEEYLRFDSDVGEFHAVNELGRLDAEYWNSRKEILDNRRAAVDTYCRHNYPIGESILVQRR	16	Mygl-DRB*72	1	1			1			1		1	1	1	1	1			1	1			1		1			1						1
RFLEQVKHECHFYNGTQRVRYLFRDIYNQEEHVRFDSDVGEFRAVTELGRPDAEYWNSQKDILERTRAETDTVCRHNYGIVESFTVQRR	9	Mygl-DRB*39				1											1				1	1	1	1	1
WFLEQVKHECYFYNGTQRVRFLDRYFYNQEEYARFDSDVGKYRAVNELGRPDSQYWNSQEELLEQKRSLVDTYCRYNYQVAESFTVQRR	12	Mygl-DRB*58	1	1			1			1			1	1	1	1			1	1					1			1
RFLKQVKQECHFYNGTQRVRYLYRDIYNQEEFVRFDSDVGEYHAVTELGRRDAEVWNSQKELLDNRRAYVDTYCRHNYGVGESFTVQRR	17	Mygl-DRB*155																								1
WFLEQVKHECRFYNGTRRVRFLDRYFYNQEEYARFDSDVGEYRAVNELGRPDSEYWNSQEELLEQKRSLVDTYCRYNYQVSEGFTVQRR	5	Mygl-DRB*158														1			1						1
RFLEYSTSECHFLNGTQHVLLVERYIYNREEYLRFDSDVGEFRAVNELGRLDAEYWNSRKEILDNRRAAVDTYCRHNYPIGESILVQRR	16	Mygl-DRB*40/Mygl-DRB*40:02/Mygl-DRB*40:03	1	1				1		1		1	1	1	1					1								1
RFLEYSTSECHFLNGTQHVLFVERFIYNREEYVRFDSDVGEYRALNELGRPDAEYWNSRKEILDNRRAAVDTYCRYNYRIMESFLVQRR	6	Mygl-DRB*33			1
RFLEYSTSECHFLNGTQHVLFVERYIYNQEEYLRFDSDVGEFRAVNELGWPSAKNYNSRKELLDNRRAAVDTYCRHNYRIGESFLVQRR	14	Mygl-DRB*45	1	1						1			1	1	1	1			1	1								1
WFLEQVKHECHFYNGTRRVRFLDRYFYNQEEYARFDSDVGEYRAVNELGRPDSEYWNSQEELLEQKRSLVDTYCRYNYQVAEGFTVQRR	3	Mygl-DRB*28					1
RFMAQVKHECHFYNGTQRVWLLDRYFYNQEENVRFDSDVGKYLAVTKLGQLEAENWNSRKELLEDARAGVDTYCRYNYRILESITVQRR	4	Mygl-DRB*42:01					1
RFLEYSTSECHFLNGTQHVLLVERYIYNREEYLRFDSDVGEFRAVNELGRLDAEYWNSRKEILDNRRAAVHTYCRHNYPIGESILVQRR	16	Mygl-DRB*165/Mygl-DRB*162														1			1						1
RFMAQVKHECHFYNGTQRVWLLDRYFYNQEENVRFDSDVGKYLAVTKLGRLEAENWNSRKELLEDARAGVDTYCRYNYRILESITVQRR	4	Mygl-DRB*59/Mygl-DRB*41:01						1												1				1
RFLEQAKSECHFYNGTQRVRYLFRDIYNQEEHVRFDSDVGEFRAVTELGRPDAEYWNSQKDILERKRAYVDTFCRHNYGVGESFTVQRR	2	Mygl-DRB*229																			1		1
RFLQQVKSECRYSNGLERVRYLQRHIYNQEEHLRFDSEVGKYQAVTKLGEIQAEYWNSQKGFLDQKRAKVHTFCRFNYAIVEILTVQQR	11	Mygl-DRB*120																		1
RFLEYSTSECHFLNGTQHVLLVERYIYNREEYLRFDSDVSEFRAVNELGRLDAEYWNSRKELLDNRRAAVDTYCRHNYPIGESILVQRR	16	Mygl-DRB*157					1
RFLEQIKDECHFYNGTQRVRYLYRDIYNQEEVVRFDSDVGEYHAVTELGRSDAEVWNSQKEVLEDAQAAVDTYCRHNYQALESFTVQWR	15	Mygl-DRB*156										1
