# Supplementary material for: Evolutionary trade-offs constraining the MHC gene expansion: beyond simple TCR depletion model
Source: Front Immunol. 2024 Jan 8;14:1240723. doi: 10.3389/fimmu.2023.1240723 (PMC10801004; doi:10.3389/fimmu.2023.1240723)
Supplement: Supplementary file 2 [file Table_2.xlsx]

## Sheet: Ind_Fc_MHC_data
Ind	CD4_limf	CD8_limf	Live	Foxp3_limfT_CD4	Foxp3_limf	CD4CD8_ratio	family	line	sex	birth	death	batch	age (days)	weight	DQA_aa	DQB_aa	DRB_aa	MHC2_sum_aa	DQA_st	DQB_st	DRB_st	MHC2_sum_st	MHC1_sum_aa	MHC1_sum_st
S07	0.292333	0.2053	0.8422	0.0701667	0.0199333	1.42393	22	C4	M	2021-09-27	2021-12-08	B1	72	27.2	4	4	4	12	4	4	3	11	13	9
S08	0.3388	0.206833	0.8784	0.0992333	0.0341333	1.63803	22	C4	F	2021-09-27	2021-12-08	B1	72	22.7	4	4	4	12	4	4	3	11	15	10
S09	0.289433	0.1755	0.8937	0.0884667	0.0247667	1.64919	2	C2	M	2021-09-12	2021-12-08	B1	87	28	3	5	2	10	3	5	2	10	18	11
S10	0.2825	0.169833	0.916033	0.1055	0.031	1.6634	2	C2	F	2021-09-12	2021-12-08	B1	87	15.9	5	5	2	12	4	4	2	10	8	6
S11	0.2584	0.196667	0.8902	0.0914333	0.0223	1.3139	15	C3	F	2021-09-14	2021-12-13	B2	90	19.2	5	5	5	15	5	3	4	12	12	10
S12	0.202167	0.253267	0.928367	0.0952333	0.0182	0.798236	15	C3	M	2021-09-14	2021-12-13	B2	90	24.2	3	3	2	8	3	2	2	7	7	5
S13	0.290033	0.253	0.9048	0.0692667	0.0175667	1.14638	17	C1	M	2021-09-23	2021-12-13	B2	81	19.5	6	7	1	14	6	7	1	14	10	8
S14	0.268933	0.256533	0.911	0.0717	0.0171333	1.04834	29	C1	M	2021-09-26	2021-12-13	B2	78	27.3	4	5	4	13	4	5	3	12	15	12
S15	0.276233	0.2034	0.873367	0.1009	0.0246667	1.35808	17	C1	M	2021-09-23	2021-12-15	B3	83	19.7	6	7	2	15	6	6	2	14	6	5
S16	0.201767	0.234467	0.886933	0.0575	0.0107	0.860535	29	C1	M	2021-09-26	2021-12-15	B3	80	35.6	6	7	4	17	6	7	3	16	10	8
S17	0.225967	0.1596	0.799367	0.0787333	0.0167	1.41583	27	C3	M	2021-09-26	2021-12-15	B3	80	21.5	4	4	4	12	4	4	3	11	14	10
S18	0.214667	0.176767	0.789333	0.0854667	0.0176	1.21441	27	C3	M	2021-09-26	2021-12-15	B3	80	18	4	4	4	12	4	4	3	11	14	10
S19	0.300067	0.2081	0.842767	0.0978667	0.0273	1.44193	22	C4	M	2021-09-30	2021-12-20	B4	81	31.5	4	4	4	12	4	4	3	11	12	10
S20	0.2832	0.221833	0.8068	0.095	0.0243	1.27663	22	C4	F	2021-09-30	2021-12-20	B4	81	22.5	5	5	5	15	4	4	4	12	13	9
S21	0.324	0.2431	0.844967	0.0767667	0.0239	1.33278	16	C2	M	2021-10-02	2021-12-20	B4	79	34	4	4	2	10	4	4	2	10	14	11
S22	0.2683	0.2539	0.8836	0.0857333	0.0215667	1.05672	16	C2	F	2021-10-02	2021-12-20	B4	79	25	3	2	1	6	2	2	1	5	11	8
S23	0.298	0.263933	0.856333	0.0773333	0.0206667	1.12907	22	C4	F	2021-09-30	2021-12-22	B5	83	23.7	5	4	5	14	4	3	4	11	11	8
S24	0.3745	0.230133	0.868533	0.0707	0.0241333	1.62732	22	C4	M	2021-09-30	2021-12-22	B5	83	28	4	4	6	14	4	4	5	13	12	10
S25	0.314867	0.276633	0.9264	0.0932333	0.0276333	1.13821	16	C2	M	2021-10-02	2021-12-22	B5	81	36.7	4	4	3	11	4	4	3	11	11	9
S26	0.379333	0.207133	0.8943	0.0626333	0.0223333	1.83135	16	C2	F	2021-10-02	2021-12-22	B5	81	20.5	4	4	2	10	4	4	2	10	12	10
S27	0.330333	0.183667	0.894067	0.0747	0.0252	1.79855	16	C2	M	2021-10-02	2022-01-05	B6	95	32.7	3	4	4	11	3	4	4	11	13	10
S28	0.324167	0.154667	0.870267	0.0843	0.0252667	2.09591	16	C2	F	2021-10-02	2022-01-05	B6	95	21.8	2	3	2	7	2	3	2	7	5	5
S29	0.2975	0.2144	0.847933	0.0796	0.0208	1.38759	12	C4	F	2021-10-04	2022-01-05	B6	93	26.6	5	5	5	15	4	4	4	12	14	10
S30	0.188267	0.2192	0.773167	0.134967	0.0253667	0.858881	12	C4	M	2021-10-04	2022-01-05	B6	93	25.9	4	6	1	11	3	4	1	8	12	9
S31	0.3152	0.210633	0.801967	0.0688333	0.0208	1.49644	27	C3	M	2021-10-16	2022-01-10	B7	86	21.7	5	4	1	10	5	4	1	10	14	13
S32	0.248267	0.135733	0.857633	0.0628	0.0151667	1.82908	27	C3	F	2021-10-16	2022-01-10	B7	86	15.6	4	4	4	12	4	4	3	11	12	8
S33	0.187467	0.2268	0.832967	0.125833	0.0244	0.826573	111	C1	F	2021-10-15	2022-01-10	B7	87	16.7	5	7	2	14	5	5	2	12	12	11
S34	0.220933	0.1851	0.9079	0.0793333	0.0175	1.19359	123	C1	F	2021-10-18	2022-01-10	B7	84	19.35	5	7	2	14	5	5	2	12	16	14
S35	0.305733	0.159967	0.871967	0.0623333	0.0185667	1.91123	27	C3	F	2021-10-16	2022-01-17	B8	93	21.5	4	5	1	10	4	5	1	10	16	15
S36	0.232233	0.104833	0.861667	0.0786667	0.0179667	2.21526	27	C3	F	2021-10-16	2022-01-17	B8	93	18	6	5	1	12	5	5	1	11	19	16
S37	0.2784	0.1824	0.880633	0.0822333	0.0234333	1.52632	234	C1	F	2021-10-21	2022-01-17	B8	88	15.1	3	3	1	7	3	3	1	7	11	10
S38	0.3238	0.229933	0.899133	0.0694333	0.0241667	1.40823	418	C1	F	2021-10-23	2022-01-17	B8	86	20.1	4	5	2	11	4	4	2	10	14	11
